# Supplementary material for: ﻿A new species of the bandfish genus Owstonia Tanaka, 1908 (Perciformes, Cepolidae) from Taiwan, northwestern Pacific Ocean, with new records and comments on morphological characters of congeners
Source: Zookeys. 2025 Dec 3;1262:61–80. doi: 10.3897/zookeys.1262.167436 (PMC12696473; doi:10.3897/zookeys.1262.167436)
Supplement: XML Treatment for Owstonia smithvanizi [file zookeys.1262.167436-treatment1.xml]

<!DOCTYPE tp:taxon-treatment
  PUBLIC "-//TaxonX//DTD Taxonomic Treatment Publishing DTD v0 20100105//EN" "tax-treatment-NSO.dtd">
<tp:taxon-treatment xmlns:tp="http://www.plazi.org/taxpub"><tp:treatment-meta><kwd-group><label>Taxon classification</label><kwd>
                <named-content content-type="kingdom">Animalia</named-content>
              </kwd><kwd>
                <named-content content-type="order">Teleostei</named-content>
              </kwd><kwd>
                <named-content content-type="family">Cepolidae</named-content>
              </kwd></kwd-group><mixed-citation publication-type="journal"><person-group><name><surname>Su</surname><given-names>Yo</given-names></name><name><surname>Ho</surname><given-names>Hsuan-Ching</given-names></name></person-group><article-title>﻿A new species of the bandfish genus <italic><tp:taxon-name><tp:taxon-name-part taxon-name-part-type="genus" reg="Owstonia">Owstonia</tp:taxon-name-part></tp:taxon-name></italic> Tanaka, 1908 (<tp:taxon-name><tp:taxon-name-part taxon-name-part-type="order">Perciformes</tp:taxon-name-part></tp:taxon-name>, <tp:taxon-name><tp:taxon-name-part taxon-name-part-type="family">Cepolidae</tp:taxon-name-part></tp:taxon-name>) from Taiwan, northwestern Pacific Ocean, with new records and comments on morphological characters of congeners</article-title><source>Zookeys</source><day>03</day><month>12</month><year>2025</year><volume>1262</volume><fpage>61</fpage><lpage>80</lpage><pub-id pub-id-type="doi">10.3897/zookeys.1262.167436</pub-id></mixed-citation></tp:treatment-meta><tp:nomenclature><label>﻿</label><tp:taxon-name><object-id xmlns:xlink="http://www.w3.org/1999/xlink" content-type="arpha" xlink:type="simple">8C6C0704-F2DE-57E4-92F1-8BEDDAD233BD</object-id>
              <tp:taxon-name-part taxon-name-part-type="genus" reg="Owstonia">Owstonia</tp:taxon-name-part>
              <tp:taxon-name-part taxon-name-part-type="species" reg="smithvanizi">smithvanizi</tp:taxon-name-part>
              <object-id xmlns:xlink="http://www.w3.org/1999/xlink" content-type="zoobank" xlink:type="simple">https://zoobank.org/EAF827DC-1604-40A0-838C-F0FF66B0128C</object-id>
            </tp:taxon-name><tp:taxon-status xmlns:xlink="http://www.w3.org/1999/xlink" xlink:type="simple">sp. nov.</tp:taxon-status><xref ref-type="fig" rid="F1">Fig. 1</xref><xref ref-type="table" rid="T1">; Tables 1</xref><xref ref-type="table" rid="T2">, 2 New English name: Smith-Vaniz’s Bandfish New Chinese name. 史密氏歐氏鰧</xref><tp:nomenclature-citation-list><tp:nomenclature-citation><tp:taxon-name>
                  <tp:taxon-name-part taxon-name-part-type="genus" reg="Owstonia">Owstonia</tp:taxon-name-part> <tp:taxon-name-part taxon-name-part-type="species" reg="psilos">psilos</tp:taxon-name-part></tp:taxon-name><comment>(non Smith-Vaniz &amp; Johnson): <xref ref-type="bibr" rid="B6">Jhan and Ho 2019</xref>: 982, unnumbered figure (in part, misidentification; NMMB-P30830).</comment></tp:nomenclature-citation></tp:nomenclature-citation-list></tp:nomenclature><tp:treatment-sec sec-type="type material" id="SECID0EFMAC"><title>Type material.</title><p><bold><italic>Holotype</italic></bold> • NMMB-P30830, 194.1 mm <abbrev xmlns:xlink="http://www.w3.org/1999/xlink" xlink:title="standard length" id="ABBRID0EQMAC" xlink:type="simple">SL</abbrev>; South China Sea, TAIWAN, Pingtung, Dong-gang fishing port; ca <named-content xmlns:xlink="http://www.w3.org/1999/xlink" content-type="dwc:verbatimCoordinates" xlink:type="simple"><named-content content-type="geo-json" specific-use="{&#34;type&#34;:&#34;Point&#34;,&#34;coordinates&#34;:[120.459444,22.372778]}" id="NCID0EXMAC" xlink:type="simple">22°22'22"N, 120°27'34"E</named-content></named-content>; bottom trawl; H.-C. Ho leg. at a landing ground; 14 January 2019. <bold><italic>Paratype</italic></bold> • NMMB-P26744, 135.0 mm <abbrev xmlns:xlink="http://www.w3.org/1999/xlink" xlink:title="standard length" id="ABBRID0E6MAC" xlink:type="simple">SL</abbrev>; same locality (landing ground) as holotype; H.-C. Ho leg., 23 June 2017.</p></tp:treatment-sec><tp:treatment-sec sec-type="diagnosis" id="SECID0EDNAC"><title>Diagnosis.</title><p>A new species of <italic><tp:taxon-name><tp:taxon-name-part taxon-name-part-type="genus" reg="Owstonia">Owstonia</tp:taxon-name-part></tp:taxon-name></italic> differing from its congeners in having the following combination of characters: lateral-line of type 3, extending beyond dorsal-fin origin but not forming loop, and no contact with posttemporal; dorsal-fin rays III, 21; anal-fin rays I, 14; gill rakers on outer face of first arch 15–16 + 29–31 = 45–46; oblique body scale rows 49–50; cheek scale rows ca 4–6; vertebrae 11 + 17 = 28; anal-fin pterygiophores anterior to 1<sup>st</sup> haemal spine 2; preopercular spines 12–14; head length 27.6–28.3% <abbrev xmlns:xlink="http://www.w3.org/1999/xlink" xlink:title="standard length" id="ABBRID0ESNAC" xlink:type="simple">SL</abbrev>; dorsal-fin base length 60.4–62.4% <abbrev xmlns:xlink="http://www.w3.org/1999/xlink" xlink:title="standard length" id="ABBRID0EWNAC" xlink:type="simple">SL</abbrev>; anal-fin base length 30.7–31.9% <abbrev xmlns:xlink="http://www.w3.org/1999/xlink" xlink:title="standard length" id="ABBRID0E1NAC" xlink:type="simple">SL</abbrev>; eye diameter 11.3–12.9% <abbrev xmlns:xlink="http://www.w3.org/1999/xlink" xlink:title="standard length" id="ABBRID0E5NAC" xlink:type="simple">SL</abbrev>; premaxillary stripe present; and distal part of dorsal fin with very faint strip between third spine and second soft ray or entirely pale.</p></tp:treatment-sec><tp:treatment-sec sec-type="description" id="SECID0ECOAC"><title>Description.</title><p>Meristic and morphometric data are provided in Tables <xref ref-type="table" rid="T1">1</xref>, <xref ref-type="table" rid="T2">2</xref>. Data of holotype are provided first, with those of paratype in parentheses whenever different.</p><table-wrap id="T1" position="float" orientation="portrait"><label>Table 1.</label><caption><p>Meristic characters of <italic><tp:taxon-name><tp:taxon-name-part taxon-name-part-type="genus" reg="Owstonia">Owstonia</tp:taxon-name-part> <tp:taxon-name-part taxon-name-part-type="species" reg="smithvanizi">smithvanizi</tp:taxon-name-part></tp:taxon-name></italic> sp. nov. and compared to the type series of <italic><tp:taxon-name><tp:taxon-name-part taxon-name-part-type="genus" reg="Owstonia">O.</tp:taxon-name-part> <tp:taxon-name-part taxon-name-part-type="species" reg="rhamma">rhamma</tp:taxon-name-part></tp:taxon-name></italic> Smith-Vaniz &amp; Johnson, 2016. Paired characters are presented as left/right whenever available. <sup>R</sup> denotes right side.</p></caption><table id="TID0EZEAG" rules="all"><tbody><tr><th rowspan="3" colspan="1"/><th rowspan="1" colspan="2"><italic><tp:taxon-name><tp:taxon-name-part taxon-name-part-type="genus" reg="Owstonia">O.</tp:taxon-name-part> <tp:taxon-name-part taxon-name-part-type="species" reg="smithvanizi">smithvanizi</tp:taxon-name-part></tp:taxon-name></italic> sp. nov.</th><th rowspan="1" colspan="2">
                      <italic>
                        <tp:taxon-name><tp:taxon-name-part taxon-name-part-type="genus" reg="Owstonia">O.</tp:taxon-name-part> <tp:taxon-name-part taxon-name-part-type="species" reg="rhamma">rhamma</tp:taxon-name-part></tp:taxon-name>
                      </italic>
                    </th></tr><tr><th rowspan="1" colspan="2">This study</th><th rowspan="1" colspan="2">
                      <xref ref-type="bibr" rid="B16">Smith-Vaniz and Johnson (2016)</xref>
                    </th></tr><tr><th rowspan="1" colspan="1">Holotype</th><th rowspan="1" colspan="1">Paratype</th><th rowspan="1" colspan="1">Holotype</th><th rowspan="1" colspan="1">Non-type</th></tr><tr><td rowspan="1" colspan="1">Dorsal-fin rays</td><td rowspan="1" colspan="1">III, 21</td><td rowspan="1" colspan="1">III, 21</td><td rowspan="1" colspan="2">III, 21</td></tr><tr><td rowspan="1" colspan="1">Pectoral-fin rays</td><td rowspan="1" colspan="1">21/21</td><td rowspan="1" colspan="1">21/21</td><td rowspan="1" colspan="1">19</td><td rowspan="1" colspan="1">21/23</td></tr><tr><td rowspan="1" colspan="1">Anal-fin rays</td><td rowspan="1" colspan="1">I, 14</td><td rowspan="1" colspan="1">I, 14</td><td rowspan="1" colspan="2">I, 14</td></tr><tr><td rowspan="1" colspan="1">Vertebrae</td><td rowspan="1" colspan="1">11 + 17 = 28</td><td rowspan="1" colspan="1">11 + 17 = 28</td><td rowspan="1" colspan="2">11 + 17 = 28</td></tr><tr><td rowspan="1" colspan="1">Anal-fin pterygiophores anterior to 1<sup>st</sup> haemal spine</td><td rowspan="1" colspan="1">2</td><td rowspan="1" colspan="1">2</td><td rowspan="1" colspan="2">2</td></tr><tr><td rowspan="1" colspan="1">Cheek-scale rows</td><td rowspan="1" colspan="1">ca 4<sup>R</sup></td><td rowspan="1" colspan="1">ca 6</td><td rowspan="1" colspan="1">2 or 3</td><td rowspan="1" colspan="1">–</td></tr><tr><td rowspan="1" colspan="1">Oblique body scale rows</td><td rowspan="1" colspan="1">50/49</td><td rowspan="1" colspan="1">N/A</td><td rowspan="1" colspan="1">ca 50</td><td rowspan="1" colspan="1">–</td></tr><tr><td rowspan="1" colspan="1">Lateral-line terminus total dorsal-fin rays</td><td rowspan="1" colspan="1">24<sup>th</sup>/23<sup>rd</sup></td><td rowspan="1" colspan="1">24<sup>th</sup></td><td rowspan="1" colspan="1">22<sup>nd</sup>/23<sup>rd</sup></td><td rowspan="1" colspan="1">19<sup>th</sup></td></tr><tr><td rowspan="1" colspan="1">Gill rakers</td><td rowspan="1" colspan="1">16 + 29 = 45</td><td rowspan="1" colspan="1">15 + 31 = 46</td><td rowspan="1" colspan="1">16 + 29 = 45</td><td rowspan="1" colspan="1">15 + 30 = 45</td></tr><tr><td rowspan="1" colspan="1">Pseudobranchial filaments</td><td rowspan="1" colspan="1">31</td><td rowspan="1" colspan="1">30</td><td rowspan="1" colspan="1">–</td><td rowspan="1" colspan="1">–</td></tr><tr><td rowspan="1" colspan="1">Preoperclular spine</td><td rowspan="1" colspan="1">14/12</td><td rowspan="1" colspan="1">12/13</td><td rowspan="1" colspan="1">5–6</td><td rowspan="1" colspan="1">–</td></tr><tr><td rowspan="1" colspan="1">Premaxillary teeth</td><td rowspan="1" colspan="1">19/20</td><td rowspan="1" colspan="1">15/16</td><td rowspan="1" colspan="1">16/22</td><td rowspan="1" colspan="1">14</td></tr><tr><td rowspan="1" colspan="1">Inner premaxillary teeth</td><td rowspan="1" colspan="1">1/1</td><td rowspan="1" colspan="1">1/1</td><td rowspan="1" colspan="1">2</td><td rowspan="1" colspan="1">0</td></tr><tr><td rowspan="1" colspan="1">Lateral dentary teeth</td><td rowspan="1" colspan="1">14/14</td><td rowspan="1" colspan="1">14/13</td><td rowspan="1" colspan="1">11/12</td><td rowspan="1" colspan="1">11</td></tr><tr><td rowspan="1" colspan="1">Symphyseal teeth</td><td rowspan="1" colspan="1">4/4</td><td rowspan="1" colspan="1">5/4</td><td rowspan="1" colspan="1">4</td><td rowspan="1" colspan="1">3</td></tr><tr><td rowspan="1" colspan="1">Inner symphyseal teeth</td><td rowspan="1" colspan="1">1/2</td><td rowspan="1" colspan="1">1/1</td><td rowspan="1" colspan="1">2/1</td><td rowspan="1" colspan="1">1</td></tr></tbody></table></table-wrap><table-wrap id="T2" position="float" orientation="portrait"><label>Table 2.</label><caption><p>Morphometric characters of <italic><tp:taxon-name><tp:taxon-name-part taxon-name-part-type="genus" reg="Owstonia">Owstonia</tp:taxon-name-part> <tp:taxon-name-part taxon-name-part-type="species" reg="smithvanizi">smithvanizi</tp:taxon-name-part></tp:taxon-name></italic> sp. nov. and compared to the type series of <italic><tp:taxon-name><tp:taxon-name-part taxon-name-part-type="genus" reg="Owstonia">O.</tp:taxon-name-part> <tp:taxon-name-part taxon-name-part-type="species" reg="rhamma">rhamma</tp:taxon-name-part></tp:taxon-name></italic> Smith-Vaniz &amp; Johnson, 2016.</p></caption><table id="TID0EMBAG" rules="all"><tbody><tr><th rowspan="3" colspan="1"/><th rowspan="1" colspan="2"><italic><tp:taxon-name><tp:taxon-name-part taxon-name-part-type="genus" reg="Owstonia">O.</tp:taxon-name-part> <tp:taxon-name-part taxon-name-part-type="species" reg="smithvanizi">smithvanizi</tp:taxon-name-part></tp:taxon-name></italic> sp. nov.</th><th rowspan="1" colspan="2">
                      <italic>
                        <tp:taxon-name><tp:taxon-name-part taxon-name-part-type="genus" reg="Owstonia">O.</tp:taxon-name-part> <tp:taxon-name-part taxon-name-part-type="species" reg="rhamma">rhamma</tp:taxon-name-part></tp:taxon-name>
                      </italic>
                    </th></tr><tr><th rowspan="1" colspan="2">This study</th><th rowspan="1" colspan="2">
                      <xref ref-type="bibr" rid="B16">Smith-Vaniz and Johnson (2016)</xref>
                    </th></tr><tr><th rowspan="1" colspan="1">Holotype</th><th rowspan="1" colspan="1">Paratype</th><th rowspan="1" colspan="1">Holotype</th><th rowspan="1" colspan="1">Non-type</th></tr><tr><td rowspan="1" colspan="1">Standard length (mm)</td><td rowspan="1" colspan="1">194.1</td><td rowspan="1" colspan="1">135.0</td><td rowspan="1" colspan="1">102</td><td rowspan="1" colspan="1">50</td></tr><tr><td rowspan="1" colspan="5">% Standard length</td></tr><tr><td rowspan="1" colspan="1">Head length</td><td rowspan="1" colspan="1">28.3</td><td rowspan="1" colspan="1">27.6</td><td rowspan="1" colspan="1">33.0</td><td rowspan="1" colspan="1">33.8</td></tr><tr><td rowspan="1" colspan="1">Predorsal length</td><td rowspan="1" colspan="1">25.9</td><td rowspan="1" colspan="1">28.3</td><td rowspan="1" colspan="1">27.2</td><td rowspan="1" colspan="1">27.9</td></tr><tr><td rowspan="1" colspan="1">Preanal length</td><td rowspan="1" colspan="1">55.4</td><td rowspan="1" colspan="1">59.5</td><td rowspan="1" colspan="1">56.7</td><td rowspan="1" colspan="1">55.0</td></tr><tr><td rowspan="1" colspan="1">Dorsal-fin base length</td><td rowspan="1" colspan="1">62.4</td><td rowspan="1" colspan="1">60.4</td><td rowspan="1" colspan="1">63.5</td><td rowspan="1" colspan="1">63.6</td></tr><tr><td rowspan="1" colspan="1">Dorsal-fin height</td><td rowspan="1" colspan="1">21.3</td><td rowspan="1" colspan="1">22.0</td><td rowspan="1" colspan="1">–</td><td rowspan="1" colspan="1">–</td></tr><tr><td rowspan="1" colspan="1">Anal-fin base length</td><td rowspan="1" colspan="1">31.9</td><td rowspan="1" colspan="1">30.7</td><td rowspan="1" colspan="1">35.3</td><td rowspan="1" colspan="1">32.9</td></tr><tr><td rowspan="1" colspan="1">Anal-fin height</td><td rowspan="1" colspan="1">21.8</td><td rowspan="1" colspan="1">21.7</td><td rowspan="1" colspan="1">–</td><td rowspan="1" colspan="1">–</td></tr><tr><td rowspan="1" colspan="1">Pectoral-fin length</td><td rowspan="1" colspan="1">20.8</td><td rowspan="1" colspan="1">22.2</td><td rowspan="1" colspan="1">–</td><td rowspan="1" colspan="1">–</td></tr><tr><td rowspan="1" colspan="1">Pelvic-spine length</td><td rowspan="1" colspan="1">N/A</td><td rowspan="1" colspan="1">14.1</td><td rowspan="1" colspan="1">–</td><td rowspan="1" colspan="1">–</td></tr><tr><td rowspan="1" colspan="1">Pelvic-fin length</td><td rowspan="1" colspan="1">29.9</td><td rowspan="1" colspan="1">25.7</td><td rowspan="1" colspan="1">27.9</td><td rowspan="1" colspan="1">31.3</td></tr><tr><td rowspan="1" colspan="1">Caudal-fin length</td><td rowspan="1" colspan="1">57.9</td><td rowspan="1" colspan="1">47.9</td><td rowspan="1" colspan="1">44.1</td><td rowspan="1" colspan="1">27.6</td></tr><tr><td rowspan="1" colspan="1">Body depth at anal-fin origin</td><td rowspan="1" colspan="1">28.5</td><td rowspan="1" colspan="1">27.4</td><td rowspan="1" colspan="1">28.7</td><td rowspan="1" colspan="1">29.3</td></tr><tr><td rowspan="1" colspan="1">Upper-jaw length</td><td rowspan="1" colspan="1">15.9</td><td rowspan="1" colspan="1">16.4</td><td rowspan="1" colspan="1">16.3</td><td rowspan="1" colspan="1">18.7</td></tr><tr><td rowspan="1" colspan="1">Upper-jaw depth</td><td rowspan="1" colspan="1">7.8</td><td rowspan="1" colspan="1">7.5</td><td rowspan="1" colspan="1">7.3</td><td rowspan="1" colspan="1">8.6</td></tr><tr><td rowspan="1" colspan="1">Eye diameter</td><td rowspan="1" colspan="1">11.3</td><td rowspan="1" colspan="1">12.9</td><td rowspan="1" colspan="1">13.5</td><td rowspan="1" colspan="1">16.4</td></tr><tr><td rowspan="1" colspan="1">Interorbital width</td><td rowspan="1" colspan="1">5.8</td><td rowspan="1" colspan="1">5.7</td><td rowspan="1" colspan="1">–</td><td rowspan="1" colspan="1">–</td></tr><tr><td rowspan="1" colspan="1">Caudal-peduncle length</td><td rowspan="1" colspan="1">15.8</td><td rowspan="1" colspan="1">15.0</td><td rowspan="1" colspan="1">–</td><td rowspan="1" colspan="1">–</td></tr><tr><td rowspan="1" colspan="1">Caudal-peduncle depth</td><td rowspan="1" colspan="1">11.6</td><td rowspan="1" colspan="1">10.6</td><td rowspan="1" colspan="1">–</td><td rowspan="1" colspan="1">–</td></tr></tbody></table></table-wrap><p>Dorsal-fin rays III, 21; pectoral-fin rays 21/21; pelvic-fin rays I, 5/I, 5; anal-fin rays I, 14; principal caudal-fin rays 8 + 7, uppermost and lowermost rays unbranched; procurrent caudal-fin rays 4 and 3 on upper and lower lobes, respectively. Gill rakers on outer face of first gill arch 16 + 29 = 45 (15 + 31 = 46); pseudobranchial filaments 31. Oblique body scale rows 50/49; cheek scale rows ca 4 (right side)/ ca 6. Vertebrae 11 + 17 = 28; anal-fin pterygiophores anterior to 1<sup>st</sup> haemal spine 2. Spines on preopercle 14/12 (12/13). Premaxillary teeth 19/20 (15/16); inner premaxillary teeth 1/1; lateral dentary teeth 14/14 (14/13); symphyseal teeth 4/4 (5/4); inner symphyseal teeth 1/2 (1/1).</p><p>Body slender, depth at anal-fin origin 3.5 (3.7 mm) in <abbrev xmlns:xlink="http://www.w3.org/1999/xlink" xlink:title="standard length" id="ABBRID0EOWAE" xlink:type="simple">SL</abbrev>; both dorsal and ventral profiles of body straight, slightly tapering to caudal fin. Head large, length 3.5 (3.6) in <abbrev xmlns:xlink="http://www.w3.org/1999/xlink" xlink:title="standard length" id="ABBRID0ESWAE" xlink:type="simple">SL</abbrev>; anterior profile of head rounded, gently curved to dorsal-fin origin. Eyes large, eye diameter 2.5 (2.1) in <abbrev xmlns:xlink="http://www.w3.org/1999/xlink" xlink:title="head length" id="ABBRID0EWWAE" xlink:type="simple">HL</abbrev>. Two nostrils, with anterior one forming tube and short flap; posterior one oval, without flap, situated immediately in front of eye. Preoprecle and opercle covered by skin; posterior margin of preopercle with weak serration.</p><p>Mouth lower in position, slightly oblique. Jaws terminated, with lower jaw slightly protruding before upper jaw. Upper-jaw length 1.8 (1.7) in <abbrev xmlns:xlink="http://www.w3.org/1999/xlink" xlink:title="head length" id="ABBRID0E3WAE" xlink:type="simple">HL</abbrev>, its end reaching to vertical through middle of eye; posterodorsal tip of ascending premaxillary processes with three pairs of papillae, with middle pair larger than rest (holotype), or with four larger papillae associated with smaller ones (paratype). Supramaxilla absent. Premaxilla with single row of canine teeth; teeth gradually smaller posteriorly; teeth slightly recurved and pointed or blunt. Dentary with single row of canine teeth; those on symphyseal slightly larger than others; some lateral teeth slightly enlarged anteriorly; teeth slightly recurved and pointed or blunt. Vomer and palatine without teeth.</p><p>Body scales cycloid and deciduous. Scales absent on isthmus, gular, both jaws, and interorbital space. Lateral line of type 3 (<italic>sensu</italic><xref ref-type="bibr" rid="B16">Smith-Vaniz and Johnson 2016</xref>); its anterior end not forming complete loop; several scales originate from posttemporal but not connected with main branch. Lateral-line terminus below 24<sup>th</sup>/23<sup>th</sup> (24<sup>th</sup>/24<sup>th</sup>) total dorsal-fin ray.</p><p>Dorsal fin with long base, originated at vertical through upper end of gill slit; its distal margin nearly straight, with slight elevation on soft rays; no distinct notch between spines and soft rays. Pectoral-fin tip rounded; its length 1.4 (1.2) in <abbrev xmlns:xlink="http://www.w3.org/1999/xlink" xlink:title="head length" id="ABBRID0ESXAE" xlink:type="simple">HL</abbrev>; its origin at same horizontal through lower margin of eye; its tip reaching to vertical through anal-fin origin. Pelvic fin elongated, its length 0.9 (1.1) in <abbrev xmlns:xlink="http://www.w3.org/1999/xlink" xlink:title="head length" id="ABBRID0EWXAE" xlink:type="simple">HL</abbrev>; its origin below 3<sup>rd</sup> dorsal-fin spine; its tip reaching to 3<sup>rd</sup> total anal-fin ray (holotype) or anus (paratype) when adpressed. Anal-fin base moderately long, its posterior end slightly anterior to that of dorsal fin; its origin below 9<sup>th</sup> dorsal-fin soft ray; fin rays gradually longer posteriorly; its distal margin nearly straight. Caudal fin pointed; its length 0.5 (0.6) in <abbrev xmlns:xlink="http://www.w3.org/1999/xlink" xlink:title="head length" id="ABBRID0EAYAE" xlink:type="simple">HL</abbrev>. Caudal peduncle broad, its length and depth 1.8 and 2.4 (2.6) in <abbrev xmlns:xlink="http://www.w3.org/1999/xlink" xlink:title="head length" id="ABBRID0EEYAE" xlink:type="simple">HL</abbrev>, respectively.</p></tp:treatment-sec><tp:treatment-sec sec-type="Coloration" id="SECID0EIYAE"><title>Coloration.</title><p>When fresh (Fig. <xref ref-type="fig" rid="F1">1A</xref>), body, head, and all fins pink, with abdomen paler. Distal margin of dorsal, pelvic, anal, and caudal fins red. Dorsal-fin membranes with white vermicular pattern. When preserved (Fig. <xref ref-type="fig" rid="F1">1B, C</xref>), body uniformly pale. Distal part of dorsal fin with very faint strip between third spine and second soft ray (holotype) or pale (paratype). Membrane between premaxilla and maxilla uniformly black.</p><fig id="F1" position="float" orientation="portrait"><object-id xmlns:xlink="http://www.w3.org/1999/xlink" content-type="doi" xlink:type="simple">10.3897/zookeys.1262.167436.figure1</object-id><object-id xmlns:xlink="http://www.w3.org/1999/xlink" content-type="arpha" xlink:type="simple">9BD6A7BD-349C-5900-B4D9-FBFEC024044B</object-id><label>Figure 1.</label><caption><p><italic><tp:taxon-name><tp:taxon-name-part taxon-name-part-type="genus" reg="Owstonia">Owstonia</tp:taxon-name-part> <tp:taxon-name-part taxon-name-part-type="species" reg="smithvanizi">smithvanizi</tp:taxon-name-part></tp:taxon-name></italic> sp. nov. A. Fresh specimen; B, C. Preserved coloration; A, B. NMMB-P30830, 194.1 mm <abbrev xmlns:xlink="http://www.w3.org/1999/xlink" xlink:title="standard length" id="ABBRID0EJZAE" xlink:type="simple">SL</abbrev>, holotype; C. NMMB-P26744, 153.0 mm <abbrev xmlns:xlink="http://www.w3.org/1999/xlink" xlink:title="standard length" id="ABBRID0ENZAE" xlink:type="simple">SL</abbrev>, paratype. Photographed by K. Koeda (A) and Y.-C. Hsu (B, C).</p></caption><graphic xmlns:xlink="http://www.w3.org/1999/xlink" xlink:href="zookeys-1262-061_article-167436__-g001.jpg" position="float" orientation="portrait" xlink:type="simple" id="oo_1483665.jpg"><uri content-type="original_file" xlink:type="simple">https://binary.pensoft.net/fig/1483665</uri></graphic></fig></tp:treatment-sec><tp:treatment-sec sec-type="etymology" id="SECID0EWZAE"><title>Etymology.</title><p>We are pleased to name this species after the late Dr William (Bill) F. Smith-Vaniz for his great contribution to our knowledge of cepolids and for his generous assistance in our previous paper.</p></tp:treatment-sec><tp:treatment-sec sec-type="remarks" id="SECID0E2ZAE"><title>Remarks.</title><p>The left-side cheek of holotype has only two rows of scales, and not extending to near preopercle, while the right side has four rows of scales extending to near preopercle. It is very likely the left side was damaged due to bottom trawl.</p></tp:treatment-sec><ref-list><ref id="B16"><mixed-citation xmlns:xlink="http://www.w3.org/1999/xlink" xlink:type="simple"><person-group><name name-style="western"><surname>Smith-Vaniz</surname><given-names>WF</given-names></name><name name-style="western"><surname>Johnson</surname><given-names>GD</given-names></name></person-group> (<year>2016</year>) <article-title>Hidden diversity in deep-water bandfishes: review of <italic><tp:taxon-name><tp:taxon-name-part taxon-name-part-type="genus">Owstonia</tp:taxon-name-part></tp:taxon-name></italic> with descriptions of twenty-one new species (<tp:taxon-name><tp:taxon-name-part taxon-name-part-type="subclass">Teleostei</tp:taxon-name-part></tp:taxon-name>: <tp:taxon-name><tp:taxon-name-part taxon-name-part-type="family">Cepolidae</tp:taxon-name-part></tp:taxon-name>: <tp:taxon-name><tp:taxon-name-part taxon-name-part-type="subfamily">Owstoniinae</tp:taxon-name-part></tp:taxon-name>).</article-title><source>Zootaxa</source><volume>4187</volume>(<issue>1</issue>): <fpage>1</fpage>–<lpage>103</lpage>. <ext-link xlink:href="10.11646/zootaxa.4187.1.1" ext-link-type="doi" xlink:type="simple">https://doi.org/10.11646/zootaxa.4187.1.1</ext-link></mixed-citation></ref><ref id="B6"><mixed-citation xmlns:xlink="http://www.w3.org/1999/xlink" xlink:type="simple"><person-group><name name-style="western"><surname>Jhan</surname><given-names>Z-H</given-names></name><name name-style="western"><surname>Ho</surname><given-names>H-C</given-names></name></person-group> (<year>2019</year>) <article-title>Family <tp:taxon-name><tp:taxon-name-part taxon-name-part-type="family">Cepolidae</tp:taxon-name-part></tp:taxon-name>.</article-title> In: <person-group><name name-style="western"><surname>Koeda</surname><given-names>K</given-names></name><name name-style="western"><surname>Ho</surname><given-names>H-C</given-names></name></person-group> (<role>Eds</role>) <issue-title>Fishes of Southern Taiwan II.</issue-title><source>National Museum of Marine Biology and Aquarium, Pingtung</source>, <fpage>977</fpage>–<lpage>984</lpage>.</mixed-citation></ref></ref-list></tp:taxon-treatment>
