# Supplementary material for: ﻿A new species of the bandfish genus Owstonia Tanaka, 1908 (Perciformes, Cepolidae) from Taiwan, northwestern Pacific Ocean, with new records and comments on morphological characters of congeners
Source: Zookeys. 2025 Dec 3;1262:61–80. doi: 10.3897/zookeys.1262.167436 (PMC12696473; doi:10.3897/zookeys.1262.167436)
Supplement: XML Treatment for Owstonia doryptera [file zookeys.1262.167436-treatment2.xml]

<!DOCTYPE tp:taxon-treatment
  PUBLIC "-//TaxonX//DTD Taxonomic Treatment Publishing DTD v0 20100105//EN" "tax-treatment-NSO.dtd">
<tp:taxon-treatment xmlns:tp="http://www.plazi.org/taxpub"><tp:treatment-meta><kwd-group><label>Taxon classification</label><kwd>
                <named-content content-type="kingdom">Animalia</named-content>
              </kwd><kwd>
                <named-content content-type="order">Teleostei</named-content>
              </kwd><kwd>
                <named-content content-type="family">Cepolidae</named-content>
              </kwd></kwd-group><mixed-citation publication-type="journal"><person-group><name><surname>Su</surname><given-names>Yo</given-names></name><name><surname>Ho</surname><given-names>Hsuan-Ching</given-names></name></person-group><article-title>﻿A new species of the bandfish genus <italic><tp:taxon-name><tp:taxon-name-part taxon-name-part-type="genus" reg="Owstonia">Owstonia</tp:taxon-name-part></tp:taxon-name></italic> Tanaka, 1908 (<tp:taxon-name><tp:taxon-name-part taxon-name-part-type="order">Perciformes</tp:taxon-name-part></tp:taxon-name>, <tp:taxon-name><tp:taxon-name-part taxon-name-part-type="family">Cepolidae</tp:taxon-name-part></tp:taxon-name>) from Taiwan, northwestern Pacific Ocean, with new records and comments on morphological characters of congeners</article-title><source>Zookeys</source><day>03</day><month>12</month><year>2025</year><volume>1262</volume><fpage>61</fpage><lpage>80</lpage><pub-id pub-id-type="doi">10.3897/zookeys.1262.167436</pub-id></mixed-citation></tp:treatment-meta><tp:nomenclature><label>﻿</label><tp:taxon-name><object-id xmlns:xlink="http://www.w3.org/1999/xlink" content-type="arpha" xlink:type="simple">6BE000F9-3148-5001-91B3-C1B006C6F108</object-id>
              <tp:taxon-name-part taxon-name-part-type="genus" reg="Owstonia">Owstonia</tp:taxon-name-part>
              <tp:taxon-name-part taxon-name-part-type="species" reg="doryptera">doryptera</tp:taxon-name-part>
            </tp:taxon-name><tp:taxon-authority>(Fowler, 1934)</tp:taxon-authority><xref ref-type="fig" rid="F2">Figs 2</xref><xref ref-type="fig" rid="F3">, 3</xref><xref ref-type="fig" rid="F4">, 4</xref><xref ref-type="table" rid="T3">; Tables 3</xref><xref ref-type="table" rid="T4">, 4 English name: Spear-finned Bandfish New Chinese name: 矛鰭歐氏鰧</xref><tp:nomenclature-citation-list><tp:nomenclature-citation><tp:taxon-name>
                  <tp:taxon-name-part taxon-name-part-type="genus" reg="Loxopseudochromis">Loxopseudochromis</tp:taxon-name-part> <tp:taxon-name-part taxon-name-part-type="species" reg="doryptera">doryptera</tp:taxon-name-part></tp:taxon-name><comment>Fowler, 1934: 354, fig. 106 (type locality: off northern Mindanao Island, Philippines, depth 175 fathoms [= 320 m]. Lectotype: USNM 93166).</comment></tp:nomenclature-citation><tp:nomenclature-citation><tp:taxon-name>
                  <tp:taxon-name-part taxon-name-part-type="genus" reg="Owstonia">Owstonia</tp:taxon-name-part> <tp:taxon-name-part taxon-name-part-type="species" reg="doryptera">doryptera</tp:taxon-name-part></tp:taxon-name><comment>(<xref ref-type="bibr" rid="B4">Fowler 1934</xref>). <xref ref-type="bibr" rid="B16">Smith-Vaniz and Johnson 2016</xref>: 45 (redescription and lectotype designation). <xref ref-type="bibr" rid="B10">Liao et al. 2022</xref>:127 (listed in comparative material).</comment></tp:nomenclature-citation><tp:nomenclature-citation><tp:taxon-name>
                  <tp:taxon-name-part taxon-name-part-type="genus" reg="Owstonia">Owstonia</tp:taxon-name-part> <tp:taxon-name-part taxon-name-part-type="species" reg="dorypterus">dorypterus</tp:taxon-name-part></tp:taxon-name><comment>(<xref ref-type="bibr" rid="B4">Fowler 1934</xref>). <xref ref-type="bibr" rid="B5">Imai 2000</xref>: 625 (listed, South China Sea). <xref ref-type="bibr" rid="B15">Smith-Vaniz 2001</xref>: 3332 (listed). <xref ref-type="bibr" rid="B9">Liao et al. 2009</xref>: 522 (compared to the new species described).</comment></tp:nomenclature-citation><tp:nomenclature-citation><tp:taxon-name>
                  <tp:taxon-name-part taxon-name-part-type="genus" reg="Owstonia">Owstonia</tp:taxon-name-part> <tp:taxon-name-part taxon-name-part-type="species" reg="psilos">psilos</tp:taxon-name-part></tp:taxon-name><comment>(non Smith-Vaniz and Johnson). <xref ref-type="bibr" rid="B6">Jhan and Ho 2019</xref>:982, unnumbered figure (in part, misidentification; NMMB-P30640).</comment></tp:nomenclature-citation></tp:nomenclature-citation-list></tp:nomenclature><tp:treatment-sec sec-type="material" id="SECID0EO5AE"><title>Specimens examined.</title><p>All collected from off Dong-gang fishing port (ca <named-content xmlns:xlink="http://www.w3.org/1999/xlink" content-type="dwc:verbatimCoordinates" xlink:type="simple"><named-content content-type="geo-json" specific-use="{&#34;type&#34;:&#34;Point&#34;,&#34;coordinates&#34;:[120.459444,22.372778]}" id="NCID0EX5AE" xlink:type="simple">22°22'22"N, 120°27'34"E</named-content></named-content>), Pingtung, southwestern Taiwan • NMMB-P001317, 86.6 mm <abbrev xmlns:xlink="http://www.w3.org/1999/xlink" xlink:title="standard length" id="ABBRID0E35AE" xlink:type="simple">SL</abbrev>, 31 May 1985, coll. H.-C. Chang • NMMB-P30640, 158.3 mm <abbrev xmlns:xlink="http://www.w3.org/1999/xlink" xlink:title="standard length" id="ABBRID0EA6AE" xlink:type="simple">SL</abbrev>, 10 September 2018, coll. K. Koeda and Y. Hibino • NMMB-P31226, 108.9 mm <abbrev xmlns:xlink="http://www.w3.org/1999/xlink" xlink:title="standard length" id="ABBRID0EE6AE" xlink:type="simple">SL</abbrev>, 29 July 2018, coll. H.-C. Ho • NMMB-P32875, 108.4 mm <abbrev xmlns:xlink="http://www.w3.org/1999/xlink" xlink:title="standard length" id="ABBRID0EI6AE" xlink:type="simple">SL</abbrev> • NMMB-P32884, 200.2 mm <abbrev xmlns:xlink="http://www.w3.org/1999/xlink" xlink:title="standard length" id="ABBRID0EM6AE" xlink:type="simple">SL</abbrev>, 5 April 2019, coll. H.-C. Ho • NMMB-P33730, 2 specimens, 90.1–119.3 mm <abbrev xmlns:xlink="http://www.w3.org/1999/xlink" xlink:title="standard length" id="ABBRID0EQ6AE" xlink:type="simple">SL</abbrev>, 22 February 2020, coll. H.-C. Ho • NMMB-P34605, 233.7 mm <abbrev xmlns:xlink="http://www.w3.org/1999/xlink" xlink:title="standard length" id="ABBRID0EU6AE" xlink:type="simple">SL</abbrev>, 30 July 2020, coll. H.-C. Ho • NMMB-P34901, 86.1 mm <abbrev xmlns:xlink="http://www.w3.org/1999/xlink" xlink:title="standard length" id="ABBRID0EY6AE" xlink:type="simple">SL</abbrev>, 11 August 2020, coll. H.-C. Ho and C.-N. Tang • NMMB-P36076, 80.6 mm <abbrev xmlns:xlink="http://www.w3.org/1999/xlink" xlink:title="standard length" id="ABBRID0E36AE" xlink:type="simple">SL</abbrev>, 16 September 2020, coll. Y. Su, T.-K. Chou and N.-S. Leung • NMMB-P36133, 89.7 mm <abbrev xmlns:xlink="http://www.w3.org/1999/xlink" xlink:title="standard length" id="ABBRID0EBAAG" xlink:type="simple">SL</abbrev>, 14 July 2021, coll. Y. Su, Y.-H. Kuo, and L. C. Halasan • NMMB-P38848, 2 specimens, 131.3–140.4 mm <abbrev xmlns:xlink="http://www.w3.org/1999/xlink" xlink:title="standard length" id="ABBRID0EFAAG" xlink:type="simple">SL</abbrev>, 28 May 2022, coll. Y. Su • NMMB-P38895, 159.9 mm <abbrev xmlns:xlink="http://www.w3.org/1999/xlink" xlink:title="standard length" id="ABBRID0EJAAG" xlink:type="simple">SL</abbrev>, 6 January 2023, coll. Y. Su, R.-Y. Hung, and Y.-C. Fan • NMMB-P42298, 78.3 mm <abbrev xmlns:xlink="http://www.w3.org/1999/xlink" xlink:title="standard length" id="ABBRID0ENAAG" xlink:type="simple">SL</abbrev>, 9 May 2024, coll. Y. Su and Y.-C. Hsu • NMMB-P42267, 296.1 mm <abbrev xmlns:xlink="http://www.w3.org/1999/xlink" xlink:title="standard length" id="ABBRID0ERAAG" xlink:type="simple">SL</abbrev>, 11 February 2025, coll. K.-H. Wu • NMMB-P42299, 109.1 mm <abbrev xmlns:xlink="http://www.w3.org/1999/xlink" xlink:title="standard length" id="ABBRID0EVAAG" xlink:type="simple">SL</abbrev>, 8 March 2025, coll. K.-H. Wu • NMMB-P42300, 143.0 mm <abbrev xmlns:xlink="http://www.w3.org/1999/xlink" xlink:title="standard length" id="ABBRID0EZAAG" xlink:type="simple">SL</abbrev>, 26 September 2024, coll. Y. Su and Y.-C. Hsu • NMMB-P42301, 105.2 mm <abbrev xmlns:xlink="http://www.w3.org/1999/xlink" xlink:title="standard length" id="ABBRID0E4AAG" xlink:type="simple">SL</abbrev>, 2 April 2025, coll. H.-C. Ho and J.-Y. Chiang.</p></tp:treatment-sec><tp:treatment-sec sec-type="description" id="SECID0EBBAG"><title>Description of Taiwanese specimens.</title><p>Meristic and morphometric data are provided in Tables <xref ref-type="table" rid="T3">3</xref>, <xref ref-type="table" rid="T4">4</xref>.</p><table-wrap id="T3" position="float" orientation="portrait"><label>Table 3.</label><caption><p>Meristic characters of <italic><tp:taxon-name><tp:taxon-name-part taxon-name-part-type="genus" reg="Owstonia">Owstonia</tp:taxon-name-part> <tp:taxon-name-part taxon-name-part-type="species" reg="doryptera">doryptera</tp:taxon-name-part></tp:taxon-name></italic> (Fowler, 1934) and compared to type series. Paired characters are presented as left/right whenever available.</p></caption><table id="TID0ELABG" rules="all"><tbody><tr><th rowspan="2" colspan="1"/><th rowspan="1" colspan="1">This study</th><th rowspan="1" colspan="1">
                      <xref ref-type="bibr" rid="B16">Smith-Vaniz and Johnson (2016)</xref>
                    </th></tr><tr><th rowspan="1" colspan="1"><italic>n</italic> = 18</th><th rowspan="1" colspan="1">All types (<italic>n</italic> = 2)</th></tr><tr><td rowspan="1" colspan="1">Dorsal-fin rays</td><td rowspan="1" colspan="1">III, 21 (rarely 20)</td><td rowspan="1" colspan="1">III, 21</td></tr><tr><td rowspan="1" colspan="1">Pectoral-fin rays</td><td rowspan="1" colspan="1">20–22/20–22</td><td rowspan="1" colspan="1">21–22</td></tr><tr><td rowspan="1" colspan="1">Anal-fin rays</td><td rowspan="1" colspan="1">I, 14</td><td rowspan="1" colspan="1">I, 14</td></tr><tr><td rowspan="1" colspan="1">Vertebrae</td><td rowspan="1" colspan="1">11 + 17 = 28</td><td rowspan="1" colspan="1">11 + 17 = 28</td></tr><tr><td rowspan="1" colspan="1">Anal-fin pterygiophores anterior to 1<sup>st</sup> haemal spine</td><td rowspan="1" colspan="1">2</td><td rowspan="1" colspan="1">2</td></tr><tr><td rowspan="1" colspan="1">Cheek scale rows</td><td rowspan="1" colspan="1">4–6/4–6</td><td rowspan="1" colspan="1">5–6</td></tr><tr><td rowspan="1" colspan="1">Oblique body scale rows</td><td rowspan="1" colspan="1">39–56/39–59</td><td rowspan="1" colspan="1">ca 45</td></tr><tr><td rowspan="1" colspan="1">Lateral-line terminus total dorsal-fin rays</td><td rowspan="1" colspan="1">18<sup>th</sup>–24<sup>th</sup>/19<sup>th</sup>–24<sup>th</sup></td><td rowspan="1" colspan="1">15<sup>th</sup> or 17<sup>th</sup></td></tr><tr><td rowspan="1" colspan="1">Gill rakers</td><td rowspan="1" colspan="1">15–17 + 28–31 = 43–48</td><td rowspan="1" colspan="1">16 + 26–28 = 42–44</td></tr><tr><td rowspan="1" colspan="1">Pseudobranchial filaments</td><td rowspan="1" colspan="1">24–43</td><td rowspan="1" colspan="1">–</td></tr><tr><td rowspan="1" colspan="1">Preoperclular spine</td><td rowspan="1" colspan="1">11–19/7–16</td><td rowspan="1" colspan="1">12–14</td></tr><tr><td rowspan="1" colspan="1">Premaxillary teeth</td><td rowspan="1" colspan="1">14–24/13–25</td><td rowspan="1" colspan="1">16/18</td></tr><tr><td rowspan="1" colspan="1">Inner premaxillary teeth</td><td rowspan="1" colspan="1">0–1/0–1</td><td rowspan="1" colspan="1">0</td></tr><tr><td rowspan="1" colspan="1">Lateral dentary teeth</td><td rowspan="1" colspan="1">12–19/12–18</td><td rowspan="1" colspan="1">9</td></tr><tr><td rowspan="1" colspan="1">Symphyseal teeth</td><td rowspan="1" colspan="1">3–5/3–5</td><td rowspan="1" colspan="1">5 or 6</td></tr><tr><td rowspan="1" colspan="1">Inner symphyseal teeth</td><td rowspan="1" colspan="1">0–6/0–6</td><td rowspan="1" colspan="1">1</td></tr></tbody></table></table-wrap><table-wrap id="T4" position="float" orientation="portrait"><label>Table 4.</label><caption><p>Morphometric characters of <italic><tp:taxon-name><tp:taxon-name-part taxon-name-part-type="genus" reg="Owstonia">Owstonia</tp:taxon-name-part> <tp:taxon-name-part taxon-name-part-type="species" reg="doryptera">doryptera</tp:taxon-name-part></tp:taxon-name></italic> (Fowler, 1934) and compared to type series.</p></caption><table id="TID0EGKBG" rules="all"><tbody><tr><td rowspan="2" colspan="1"/><td rowspan="1" colspan="2">This study</td><td rowspan="1" colspan="2">
                      <xref ref-type="bibr" rid="B16">Smith–Vaniz and Johnson (2016)</xref>
                    </td></tr><tr><td rowspan="1" colspan="2"><italic>n</italic> = 18</td><td rowspan="1" colspan="1">Lectotype</td><td rowspan="1" colspan="1">Paralectotype</td></tr><tr><td rowspan="1" colspan="1">Standard length (mm)</td><td rowspan="1" colspan="2">78.3–296.1</td><td rowspan="1" colspan="1">65</td><td rowspan="1" colspan="1">56</td></tr><tr><td rowspan="1" colspan="1"/><td rowspan="1" colspan="1">Mean (range)</td><td rowspan="1" colspan="1">SD</td><td rowspan="1" colspan="1">–</td><td rowspan="1" colspan="1">–</td></tr><tr><td rowspan="1" colspan="3">% Standard length</td><td rowspan="1" colspan="1">–</td><td rowspan="1" colspan="1">–</td></tr><tr><td rowspan="1" colspan="1">Head length</td><td rowspan="1" colspan="1">30.3 (26.9–34.0)</td><td rowspan="1" colspan="1">2.0</td><td rowspan="1" colspan="1">–</td><td rowspan="1" colspan="1">–</td></tr><tr><td rowspan="1" colspan="1">Predorsal length</td><td rowspan="1" colspan="1">28.0 (25.3–30.6)</td><td rowspan="1" colspan="1">1.8</td><td rowspan="1" colspan="1">30.7</td><td rowspan="1" colspan="1">34.6</td></tr><tr><td rowspan="1" colspan="1">Preanal length</td><td rowspan="1" colspan="1">56.8 (53.9–60.6)</td><td rowspan="1" colspan="1">1.9</td><td rowspan="1" colspan="1">59.4</td><td rowspan="1" colspan="1">58.6</td></tr><tr><td rowspan="1" colspan="1">Dorsal-fin base length</td><td rowspan="1" colspan="1">62.8 (59.1–65.1)</td><td rowspan="1" colspan="1">1.4</td><td rowspan="1" colspan="1">62.3</td><td rowspan="1" colspan="1">65.2</td></tr><tr><td rowspan="1" colspan="1">Dorsal-fin height</td><td rowspan="1" colspan="1">21.5 (19.1–23.7)</td><td rowspan="1" colspan="1">1.1</td><td rowspan="1" colspan="1">–</td><td rowspan="1" colspan="1">–</td></tr><tr><td rowspan="1" colspan="1">Anal-fin base length</td><td rowspan="1" colspan="1">30.8 (28.3–33.0)</td><td rowspan="1" colspan="1">1.4</td><td rowspan="1" colspan="1">30.4</td><td rowspan="1" colspan="1">31.1</td></tr><tr><td rowspan="1" colspan="1">Anal-fin height</td><td rowspan="1" colspan="1">23.0 (19.9–27.6)</td><td rowspan="1" colspan="1">2.0</td><td rowspan="1" colspan="1">–</td><td rowspan="1" colspan="1">–</td></tr><tr><td rowspan="1" colspan="1">Pectoral-fin length</td><td rowspan="1" colspan="1">22.0 (18.5–25.5)</td><td rowspan="1" colspan="1">2.0</td><td rowspan="1" colspan="1">–</td><td rowspan="1" colspan="1">–</td></tr><tr><td rowspan="1" colspan="1">Pelvic-spine length</td><td rowspan="1" colspan="1">14.9 (12.9–26.6)</td><td rowspan="1" colspan="1">1.2</td><td rowspan="1" colspan="1">–</td><td rowspan="1" colspan="1">–</td></tr><tr><td rowspan="1" colspan="1">Pelvic-fin length</td><td rowspan="1" colspan="1">26.9 (21.6–32.4)</td><td rowspan="1" colspan="1">2.4</td><td rowspan="1" colspan="1">25.7</td><td rowspan="1" colspan="1">25.4</td></tr><tr><td rowspan="1" colspan="1">Caudal-fin length</td><td rowspan="1" colspan="1">46.7 (39.5–60.1)</td><td rowspan="1" colspan="1">6.0</td><td rowspan="1" colspan="1">40.6</td><td rowspan="1" colspan="1">42.5</td></tr><tr><td rowspan="1" colspan="1">Body depth at anal-fin origin</td><td rowspan="1" colspan="1">27.1 (25.4–28.5)</td><td rowspan="1" colspan="1">1.0</td><td rowspan="1" colspan="1">27.6</td><td rowspan="1" colspan="1">27.5</td></tr><tr><td rowspan="1" colspan="1">Upper-jaw length</td><td rowspan="1" colspan="1">17.0 (14.3–18.6)</td><td rowspan="1" colspan="1">1.2</td><td rowspan="1" colspan="1">19.3</td><td rowspan="1" colspan="1">19.2</td></tr><tr><td rowspan="1" colspan="1">Upper-jaw depth</td><td rowspan="1" colspan="1">7.5 (6.7–8.1)</td><td rowspan="1" colspan="1">0.4</td><td rowspan="1" colspan="1">7.7</td><td rowspan="1" colspan="1">8.2</td></tr><tr><td rowspan="1" colspan="1">Eye diameter</td><td rowspan="1" colspan="1">14.0 (9.8–16.9)</td><td rowspan="1" colspan="1">2.2</td><td rowspan="1" colspan="1">16.0</td><td rowspan="1" colspan="1">17.3</td></tr><tr><td rowspan="1" colspan="1">Interorbital width</td><td rowspan="1" colspan="1">5.3 (4.6–6.1)</td><td rowspan="1" colspan="1">0.4</td><td rowspan="1" colspan="1">–</td><td rowspan="1" colspan="1">–</td></tr><tr><td rowspan="1" colspan="1">Caudal-peduncle length</td><td rowspan="1" colspan="1">15.9 (14.0–19.0)</td><td rowspan="1" colspan="1">1.3</td><td rowspan="1" colspan="1">–</td><td rowspan="1" colspan="1">–</td></tr><tr><td rowspan="1" colspan="1">Caudal-peduncle depth</td><td rowspan="1" colspan="1">10.7 (9.5–12.1)</td><td rowspan="1" colspan="1">0.6</td><td rowspan="1" colspan="1">–</td><td rowspan="1" colspan="1">–</td></tr></tbody></table></table-wrap><p>Dorsal-fin rays III, 21 (one specimen with 20); pectoral-fin rays 20–22/20–22; pelvic-fin rays I, 5/I, 5; anal-fin rays I, 14; principal caudal-fin rays 8 + 7, uppermost and lowermost rays unbranched; procurrent caudal-fin rays 3–4 and 3–5 on upper and lower lobes, respectively. Gill rakers on outer face of first gill arch 15–17 + 28–31 = 43–48 (total); pseudobranchial filaments 24–43. Oblique body scale rows 39–56/39–59; cheek scale rows 4–6/4–6. Vertebrae 11 + 17 = 28 (<italic>n</italic> = 15); anal-fin pterygiophores anterior to 1<sup>st</sup> haemal spine 2 (<italic>n</italic> = 15). Spines on preopercle 11–19/7–16. Premaxillary teeth 14–24/13–25; inner premaxillary teeth 0–1/0–1; lateral dentary teeth 12–19/12–18; symphyseal teeth 3–5/3–5; inner symphyseal teeth 0–6/0–6.</p><p>Body stout, depth at anal-fin origin 3.5–3.9 in <abbrev xmlns:xlink="http://www.w3.org/1999/xlink" xlink:title="standard length" id="ABBRID0EXUAG" xlink:type="simple">SL</abbrev>; both dorsal and ventral profiles of body straight, slightly tapering to caudal fin. Head large, length 2.9–3.7 in <abbrev xmlns:xlink="http://www.w3.org/1999/xlink" xlink:title="standard length" id="ABBRID0E2UAG" xlink:type="simple">SL</abbrev>; anterior profile of head rounded, gently curved to dorsal-fin origin. Eyes large, eye diameter 1.9–2.8 in <abbrev xmlns:xlink="http://www.w3.org/1999/xlink" xlink:title="head length" id="ABBRID0E6UAG" xlink:type="simple">HL</abbrev>. Two nostrils, with anterior one forming tube and short flap; posterior one oval, without flap, situated immediately in front of eye. Preoprecle and opercle covered by skin; posterior margin of preopercle with enlarged spines, those on vertical portions forming serrations.</p><p>Mouth lower in position, slightly oblique. Jaws terminal, with lower jaw slightly protruding before upper jaw. Upper-jaw length 1.6–1.9 in <abbrev xmlns:xlink="http://www.w3.org/1999/xlink" xlink:title="head length" id="ABBRID0EFVAG" xlink:type="simple">HL</abbrev>, its end reaching vertical through middle of eye to slightly anterior to vertical through posterior margin of eye; posterodorsal tip of ascending premaxillary processes with four larger papillae associated with smaller ones. Supramaxilla absent. Premaxilla with single row of canine teeth; teeth gradually smaller posteriorly; teeth slightly recurved and pointed or blunt. Dentary with single row of canine teeth; those on symphyseal slightly larger than others; some anterior lateral teeth slightly enlarged or not; teeth slightly recurved and pointed or blunt. Vomer and palatine without teeth.</p><p>Body scales cycloid and deciduous. Scales absent on isthmus, gular, both jaws, and interorbital space. Lateral line type 3; its anterior end forming complete loop. Lateral line terminates below 18<sup>th</sup>–24<sup>th</sup>/19<sup>th</sup>–24<sup>th</sup> total dorsal-fin ray.</p><p>Dorsal fin with long base, originating at vertical through upper end of gill slit; its distal nearly straight, with slight elevation on soft rays; no distinct notch between spines and soft rays. Pectoral-fin tip rounded; its length 1.2–1.5 in <abbrev xmlns:xlink="http://www.w3.org/1999/xlink" xlink:title="head length" id="ABBRID0EVVAG" xlink:type="simple">HL</abbrev>; its origin slightly above horizontal through lower margin of eye; its posterior end variable, reaching from anterior to vertical through anal-fin origin to reaching beyond vertical through anal-fin origin. Pelvic fin elongated, length 0.9–1.4 in <abbrev xmlns:xlink="http://www.w3.org/1999/xlink" xlink:title="head length" id="ABBRID0EZVAG" xlink:type="simple">HL</abbrev>; its origin below third dorsal-fin spine; its tip also variable reaching from anus to 4<sup>th</sup> total anal-fin ray when adpressed (correlated with specimen size). Anal-fin base moderately long, its posterior end slightly anterior to that of dorsal fin; its origin below 11<sup>th</sup> or 12<sup>th</sup> total dorsal-fin ray; fin rays gradually longer posteriorly; its distal margin nearly straight. Caudal fin pointed; its length 0.5–0.8 in <abbrev xmlns:xlink="http://www.w3.org/1999/xlink" xlink:title="head length" id="ABBRID0EDWAG" xlink:type="simple">HL</abbrev>. Caudal peduncle broad, depth 2.4–3.4 in <abbrev xmlns:xlink="http://www.w3.org/1999/xlink" xlink:title="head length" id="ABBRID0EHWAG" xlink:type="simple">HL</abbrev> and length 1.5–2.3 in <abbrev xmlns:xlink="http://www.w3.org/1999/xlink" xlink:title="head length" id="ABBRID0ELWAG" xlink:type="simple">HL</abbrev>.</p></tp:treatment-sec><tp:treatment-sec sec-type="Coloration" id="SECID0EPWAG"><title>Coloration.</title><p>When fresh (Fig. <xref ref-type="fig" rid="F2">2</xref>), body, pectoral fin, and dorsal-, pelvic-, anal-, and caudal-fin membranes pink, with dorsum, top of head, and distal margin of dorsal, pelvic, anal, and caudal fins red. Dorsal-, pelvic-, anal-, and caudal-fin rays paler than their fin membranes. When preserved (Fig. <xref ref-type="fig" rid="F3">3</xref>), body and fins uniformly pale, except for NMMB-P42299, which has dusky middle caudal-fin rays. Black stripe or blotch on dorsal fin variable (Fig. <xref ref-type="fig" rid="F4">4</xref>), from uniformly pale to black between second spine and first soft ray or between second and third spines. Membrane between premaxilla and maxilla uniformly black. Inner face of preopercle slightly dusky.</p><fig id="F2" position="float" orientation="portrait"><object-id xmlns:xlink="http://www.w3.org/1999/xlink" content-type="doi" xlink:type="simple">10.3897/zookeys.1262.167436.figure2</object-id><object-id xmlns:xlink="http://www.w3.org/1999/xlink" content-type="arpha" xlink:type="simple">D92E58FB-D674-5B16-B518-2D7450088931</object-id><label>Figure 2.</label><caption><p>Fresh coloration of <italic><tp:taxon-name><tp:taxon-name-part taxon-name-part-type="genus" reg="Owstonia">Owstonia</tp:taxon-name-part> <tp:taxon-name-part taxon-name-part-type="species" reg="doryptera">doryptera</tp:taxon-name-part></tp:taxon-name></italic> (Fowler, 1934). A. NMMB-P42299, 109.1 mm <abbrev xmlns:xlink="http://www.w3.org/1999/xlink" xlink:title="standard length" id="ABBRID0EUXAG" xlink:type="simple">SL</abbrev>; B. NMMB-P42267, 296.1 mm <abbrev xmlns:xlink="http://www.w3.org/1999/xlink" xlink:title="standard length" id="ABBRID0EYXAG" xlink:type="simple">SL</abbrev>; C. NMMB-P42300, 143.0 mm <abbrev xmlns:xlink="http://www.w3.org/1999/xlink" xlink:title="standard length" id="ABBRID0E3XAG" xlink:type="simple">SL</abbrev>. Photographed by Y.-C. Hsu.</p></caption><graphic xmlns:xlink="http://www.w3.org/1999/xlink" xlink:href="zookeys-1262-061_article-167436__-g002.jpg" position="float" orientation="portrait" xlink:type="simple" id="oo_1483666.jpg"><uri content-type="original_file" xlink:type="simple">https://binary.pensoft.net/fig/1483666</uri></graphic></fig><fig id="F3" position="float" orientation="portrait"><object-id xmlns:xlink="http://www.w3.org/1999/xlink" content-type="doi" xlink:type="simple">10.3897/zookeys.1262.167436.figure3</object-id><object-id xmlns:xlink="http://www.w3.org/1999/xlink" content-type="arpha" xlink:type="simple">AE77F062-8A96-5C1B-AE9D-1188513A2419</object-id><label>Figure 3.</label><caption><p>Preserved coloration of <italic><tp:taxon-name><tp:taxon-name-part taxon-name-part-type="genus" reg="Owstonia">Owstonia</tp:taxon-name-part> <tp:taxon-name-part taxon-name-part-type="species" reg="doryptera">doryptera</tp:taxon-name-part></tp:taxon-name></italic> (Fowler, 1934). A. NMMB-P36133, 89.7 mm <abbrev xmlns:xlink="http://www.w3.org/1999/xlink" xlink:title="standard length" id="ABBRID0EYYAG" xlink:type="simple">SL</abbrev>; B. NMMB-P38895, 159.9 mm <abbrev xmlns:xlink="http://www.w3.org/1999/xlink" xlink:title="standard length" id="ABBRID0E3YAG" xlink:type="simple">SL</abbrev>; C. NMMB-P32884, 200.2 mm <abbrev xmlns:xlink="http://www.w3.org/1999/xlink" xlink:title="standard length" id="ABBRID0EAZAG" xlink:type="simple">SL</abbrev>. Photographed by Y.-C. Hsu.</p></caption><graphic xmlns:xlink="http://www.w3.org/1999/xlink" xlink:href="zookeys-1262-061_article-167436__-g003.jpg" position="float" orientation="portrait" xlink:type="simple" id="oo_1483667.jpg"><uri content-type="original_file" xlink:type="simple">https://binary.pensoft.net/fig/1483667</uri></graphic></fig><fig id="F4" position="float" orientation="portrait"><object-id xmlns:xlink="http://www.w3.org/1999/xlink" content-type="doi" xlink:type="simple">10.3897/zookeys.1262.167436.figure4</object-id><object-id xmlns:xlink="http://www.w3.org/1999/xlink" content-type="arpha" xlink:type="simple">C38AC812-D2B6-5B81-8F6E-05CB15231D6C</object-id><label>Figure 4.</label><caption><p>Coloration of anterior dorsal fin of <italic><tp:taxon-name><tp:taxon-name-part taxon-name-part-type="genus" reg="Owstonia">Owstonia</tp:taxon-name-part> <tp:taxon-name-part taxon-name-part-type="species" reg="doryptera">doryptera</tp:taxon-name-part></tp:taxon-name></italic> (Fowler, 1934), showing variations on black pigmentations. A. NMMB-P38895, 159.9 mm <abbrev xmlns:xlink="http://www.w3.org/1999/xlink" xlink:title="standard length" id="ABBRID0E3ZAG" xlink:type="simple">SL</abbrev>; B. NMMB-P32884, 200.2 mm <abbrev xmlns:xlink="http://www.w3.org/1999/xlink" xlink:title="standard length" id="ABBRID0EA1AG" xlink:type="simple">SL</abbrev>. Photographed by Y.-C. Hsu. Anterior to left. Figure not to scale.</p></caption><graphic xmlns:xlink="http://www.w3.org/1999/xlink" xlink:href="zookeys-1262-061_article-167436__-g004.jpg" position="float" orientation="portrait" xlink:type="simple" id="oo_1483668.jpg"><uri content-type="original_file" xlink:type="simple">https://binary.pensoft.net/fig/1483668</uri></graphic></fig></tp:treatment-sec><tp:treatment-sec sec-type="distribution" id="SECID0EJ1AG"><title>Distribution.</title><p>Previously known only from the type series collected from northern Mindanao Island, Philippines at depth 320 m. Our specimens represent the northernmost record of this species. This species appears to be rather commonly collected by bottom trawl in southern Taiwan. The estimated depth of catch is about 200–400 m.</p></tp:treatment-sec><tp:treatment-sec sec-type="remarks" id="SECID0EO1AG"><title>Remarks.</title><p>Our specimens are identified as <italic><tp:taxon-name><tp:taxon-name-part taxon-name-part-type="genus" reg="Owstonia">O.</tp:taxon-name-part> <tp:taxon-name-part taxon-name-part-type="species" reg="doryptera">doryptera</tp:taxon-name-part></tp:taxon-name></italic> in having: anal-fin rays I, 14; cheek scales present; lateral line of type 3, forming complete loop in front of dorsal fin (<xref ref-type="bibr" rid="B16">Smith-Vaniz and Johnson 2016</xref>). Compared to the type specimens, several major differences were found between our specimens and the type series. Our specimens possess a more posterior end of lateral line (ending at 18<sup>th</sup>–24<sup>th</sup> total dorsal-fin ray, vs 15<sup>th</sup> or 17<sup>th</sup> in <italic><tp:taxon-name><tp:taxon-name-part taxon-name-part-type="genus" reg="Owstonia">O.</tp:taxon-name-part> <tp:taxon-name-part taxon-name-part-type="species" reg="doryptera">doryptera</tp:taxon-name-part></tp:taxon-name></italic>; <xref ref-type="bibr" rid="B16">Smith-Vaniz and Johnson 2016</xref>; Table <xref ref-type="table" rid="T3">3</xref>); and more lateral dentary teeth (12–19 vs 9). As other characters, such as the number of oblique scale rows and premaxillary teeth display considerable variation, and some traits (e.g. pseudobranchial filaments, lateral dentary teeth, end of pelvic fin, head length, and caudal-fin length) are growth dependent, these differences are interpreted as intraspecific variation.</p></tp:treatment-sec><ref-list><ref id="B16"><mixed-citation xmlns:xlink="http://www.w3.org/1999/xlink" xlink:type="simple"><person-group><name name-style="western"><surname>Smith-Vaniz</surname><given-names>WF</given-names></name><name name-style="western"><surname>Johnson</surname><given-names>GD</given-names></name></person-group> (<year>2016</year>) <article-title>Hidden diversity in deep-water bandfishes: review of <italic><tp:taxon-name><tp:taxon-name-part taxon-name-part-type="genus">Owstonia</tp:taxon-name-part></tp:taxon-name></italic> with descriptions of twenty-one new species (<tp:taxon-name><tp:taxon-name-part taxon-name-part-type="subclass">Teleostei</tp:taxon-name-part></tp:taxon-name>: <tp:taxon-name><tp:taxon-name-part taxon-name-part-type="family">Cepolidae</tp:taxon-name-part></tp:taxon-name>: <tp:taxon-name><tp:taxon-name-part taxon-name-part-type="subfamily">Owstoniinae</tp:taxon-name-part></tp:taxon-name>).</article-title><source>Zootaxa</source><volume>4187</volume>(<issue>1</issue>): <fpage>1</fpage>–<lpage>103</lpage>. <ext-link xlink:href="10.11646/zootaxa.4187.1.1" ext-link-type="doi" xlink:type="simple">https://doi.org/10.11646/zootaxa.4187.1.1</ext-link></mixed-citation></ref><ref id="B4"><mixed-citation xmlns:xlink="http://www.w3.org/1999/xlink" xlink:type="simple"><person-group><name name-style="western"><surname>Fowler</surname><given-names>HW</given-names></name></person-group> (<year>1934</year>) <article-title>Descriptions of new fishes obtained 1907 to 1910, chiefly in the Philippine Islands and adjacent seas. Proceedings.</article-title><source>Academy of Natural Sciences of Philadelphia</source><volume>85</volume>: <fpage>233</fpage>–<lpage>367</lpage>. <ext-link xlink:href="10.5962/bhl.title.11827" ext-link-type="doi" xlink:type="simple">https://doi.org/10.5962/bhl.title.11827</ext-link></mixed-citation></ref><ref id="B10"><mixed-citation xmlns:xlink="http://www.w3.org/1999/xlink" xlink:type="simple"><person-group><name name-style="western"><surname>Liao</surname><given-names>Y-C</given-names></name><name name-style="western"><surname>Rodolfo</surname><given-names>Jr RB</given-names></name><name name-style="western"><surname>Shao</surname><given-names>K-T</given-names></name></person-group> (<year>2022</year>) <article-title><italic><tp:taxon-name><tp:taxon-name-part taxon-name-part-type="genus">Owstonia</tp:taxon-name-part> <tp:taxon-name-part taxon-name-part-type="species">aurora</tp:taxon-name-part></tp:taxon-name></italic> (<tp:taxon-name><tp:taxon-name-part taxon-name-part-type="order">Perciformes</tp:taxon-name-part></tp:taxon-name>: <tp:taxon-name><tp:taxon-name-part taxon-name-part-type="family">Cepolidae</tp:taxon-name-part></tp:taxon-name>: <tp:taxon-name><tp:taxon-name-part taxon-name-part-type="subfamily">Owstoniinae</tp:taxon-name-part></tp:taxon-name>), a new bandfish from the Philippines.</article-title><source>Zootaxa</source><volume>5189</volume>(<issue>1</issue>): <fpage>122</fpage>–<lpage>130</lpage>. <ext-link xlink:href="10.11646/zootaxa.5189.1.14" ext-link-type="doi" xlink:type="simple">https://doi.org/10.11646/zootaxa.5189.1.14</ext-link></mixed-citation></ref><ref id="B5"><mixed-citation xmlns:xlink="http://www.w3.org/1999/xlink" xlink:type="simple"><person-group><name name-style="western"><surname>Imai</surname><given-names>K</given-names></name></person-group> (<year>2000</year>) <article-title>Family <tp:taxon-name><tp:taxon-name-part taxon-name-part-type="family">Cepolidae</tp:taxon-name-part></tp:taxon-name>.</article-title> In: <person-group><name name-style="western"><surname>Randall</surname><given-names>JE</given-names></name><name name-style="western"><surname>Lim</surname><given-names>KKP</given-names></name></person-group> (<role>Eds</role>) <issue-title>A checklist of the fishes of the South China Sea.</issue-title><source>Raffles Bulletin of Zoology Supplement</source><volume>8</volume>: <fpage>1</fpage>–<lpage>625</lpage>.</mixed-citation></ref><ref id="B15"><mixed-citation xmlns:xlink="http://www.w3.org/1999/xlink" xlink:type="simple"><person-group><name name-style="western"><surname>Smith-Vaniz</surname><given-names>WF</given-names></name></person-group> (<year>2001</year>) <article-title>Family <tp:taxon-name><tp:taxon-name-part taxon-name-part-type="family">Cepolidae</tp:taxon-name-part></tp:taxon-name>. Bandfishes.</article-title> In: <person-group><name name-style="western"><surname>Carpenter</surname><given-names>KE</given-names></name><name name-style="western"><surname>Niem</surname><given-names>VH</given-names></name></person-group> (<role>Eds</role>) <issue-title>Species Identification Guide for Fishery Purposes.</issue-title><source>The Living Marine Resources of the Western Central Pacific. Bony Fishes Part 3 (<tp:taxon-name><tp:taxon-name-part taxon-name-part-type="family">Menidae</tp:taxon-name-part></tp:taxon-name> to <tp:taxon-name><tp:taxon-name-part taxon-name-part-type="family">Pomacentridae</tp:taxon-name-part></tp:taxon-name>), Vol. 5. FAO, Rome</source>, <fpage>3331</fpage>–<lpage>3332</lpage>.</mixed-citation></ref><ref id="B9"><mixed-citation xmlns:xlink="http://www.w3.org/1999/xlink" xlink:type="simple"><person-group><name name-style="western"><surname>Liao</surname><given-names>Y-C</given-names></name><name name-style="western"><surname>Reyes</surname><given-names>Jr RB</given-names></name><name name-style="western"><surname>Shao</surname><given-names>K-T</given-names></name></person-group> (<year>2009</year>) <article-title>A new bandfish, <italic><tp:taxon-name><tp:taxon-name-part taxon-name-part-type="genus">Owstonia</tp:taxon-name-part> <tp:taxon-name-part taxon-name-part-type="species">sarmiento</tp:taxon-name-part></tp:taxon-name></italic> (<tp:taxon-name><tp:taxon-name-part taxon-name-part-type="class">Pisces</tp:taxon-name-part></tp:taxon-name>: <tp:taxon-name><tp:taxon-name-part taxon-name-part-type="order">Perciformes</tp:taxon-name-part></tp:taxon-name>: <tp:taxon-name><tp:taxon-name-part taxon-name-part-type="family">Cepolidae</tp:taxon-name-part></tp:taxon-name>: <tp:taxon-name><tp:taxon-name-part taxon-name-part-type="subfamily">Owstoniinae</tp:taxon-name-part></tp:taxon-name>), from the Philippines with a key to the species of the genus.</article-title><source>The Raffles Bulletin of Zoology</source><volume>57</volume>(<issue>2</issue>): <fpage>521</fpage>–<lpage>525</lpage>.</mixed-citation></ref><ref id="B6"><mixed-citation xmlns:xlink="http://www.w3.org/1999/xlink" xlink:type="simple"><person-group><name name-style="western"><surname>Jhan</surname><given-names>Z-H</given-names></name><name name-style="western"><surname>Ho</surname><given-names>H-C</given-names></name></person-group> (<year>2019</year>) <article-title>Family <tp:taxon-name><tp:taxon-name-part taxon-name-part-type="family">Cepolidae</tp:taxon-name-part></tp:taxon-name>.</article-title> In: <person-group><name name-style="western"><surname>Koeda</surname><given-names>K</given-names></name><name name-style="western"><surname>Ho</surname><given-names>H-C</given-names></name></person-group> (<role>Eds</role>) <issue-title>Fishes of Southern Taiwan II.</issue-title><source>National Museum of Marine Biology and Aquarium, Pingtung</source>, <fpage>977</fpage>–<lpage>984</lpage>.</mixed-citation></ref></ref-list></tp:taxon-treatment>
