# Supplementary material for: ﻿A new species of the bandfish genus Owstonia Tanaka, 1908 (Perciformes, Cepolidae) from Taiwan, northwestern Pacific Ocean, with new records and comments on morphological characters of congeners
Source: Zookeys. 2025 Dec 3;1262:61–80. doi: 10.3897/zookeys.1262.167436 (PMC12696473; doi:10.3897/zookeys.1262.167436)
Supplement: XML Treatment for Owstonia cf. aurora [file zookeys.1262.167436-treatment3.xml]

<!DOCTYPE tp:taxon-treatment
  PUBLIC "-//TaxonX//DTD Taxonomic Treatment Publishing DTD v0 20100105//EN" "tax-treatment-NSO.dtd">
<tp:taxon-treatment xmlns:tp="http://www.plazi.org/taxpub"><tp:treatment-meta><kwd-group><label>Taxon classification</label><kwd>
                <named-content content-type="kingdom">Animalia</named-content>
              </kwd><kwd>
                <named-content content-type="order">Teleostei</named-content>
              </kwd><kwd>
                <named-content content-type="family">Cepolidae</named-content>
              </kwd></kwd-group><mixed-citation publication-type="journal"><person-group><name><surname>Su</surname><given-names>Yo</given-names></name><name><surname>Ho</surname><given-names>Hsuan-Ching</given-names></name></person-group><article-title>﻿A new species of the bandfish genus <italic><tp:taxon-name><tp:taxon-name-part taxon-name-part-type="genus" reg="Owstonia">Owstonia</tp:taxon-name-part></tp:taxon-name></italic> Tanaka, 1908 (<tp:taxon-name><tp:taxon-name-part taxon-name-part-type="order">Perciformes</tp:taxon-name-part></tp:taxon-name>, <tp:taxon-name><tp:taxon-name-part taxon-name-part-type="family">Cepolidae</tp:taxon-name-part></tp:taxon-name>) from Taiwan, northwestern Pacific Ocean, with new records and comments on morphological characters of congeners</article-title><source>Zookeys</source><day>03</day><month>12</month><year>2025</year><volume>1262</volume><fpage>61</fpage><lpage>80</lpage><pub-id pub-id-type="doi">10.3897/zookeys.1262.167436</pub-id></mixed-citation></tp:treatment-meta><tp:nomenclature><label>﻿</label><tp:taxon-name><object-id xmlns:xlink="http://www.w3.org/1999/xlink" content-type="arpha" xlink:type="simple">41C6A332-A16F-5415-B1C2-0AC6FCFF6005</object-id>
              <tp:taxon-name-part taxon-name-part-type="genus" reg="Owstonia">Owstonia</tp:taxon-name-part>
              <tp:taxon-name-part taxon-name-part-type="uncertainty-rank">cf.</tp:taxon-name-part>
              <tp:taxon-name-part taxon-name-part-type="species" reg="aurora">aurora</tp:taxon-name-part>
            </tp:taxon-name><xref ref-type="fig" rid="F5">Figs 5</xref><xref ref-type="fig" rid="F6">, 6</xref><xref ref-type="table" rid="T5">; Tables 5</xref><xref ref-type="table" rid="T6">, 6</xref><tp:nomenclature-citation-list><tp:nomenclature-citation><tp:taxon-name>
                  <tp:taxon-name-part taxon-name-part-type="genus" reg="Owstonia">Owstonia</tp:taxon-name-part> <tp:taxon-name-part taxon-name-part-type="species" reg="totomiensis">totomiensis</tp:taxon-name-part></tp:taxon-name><comment>(non Tanaka): Jhan and Ho in Koeda and Ho 2019: 984 (in part, misidentification; NMMB-P29294).</comment></tp:nomenclature-citation></tp:nomenclature-citation-list></tp:nomenclature><tp:treatment-sec sec-type="Specimen examined" id="SECID0EC5AG"><title>Specimen examined.</title><p>All collected from off Dong-gang fishing port (ca <named-content xmlns:xlink="http://www.w3.org/1999/xlink" content-type="dwc:verbatimCoordinates" xlink:type="simple"><named-content content-type="geo-json" specific-use="{&#34;type&#34;:&#34;Point&#34;,&#34;coordinates&#34;:[120.459444,22.372778]}" id="NCID0EL5AG" xlink:type="simple">22°22'22"N, 120°27'34"E</named-content></named-content>), Pingtung, southwestern Taiwan • NMMB-P29294, 76.6 mm <abbrev xmlns:xlink="http://www.w3.org/1999/xlink" xlink:title="standard length" id="ABBRID0EQ5AG" xlink:type="simple">SL</abbrev>, 3 April 2018, collected by K. Koeda • NMMB-P42302, 73.7 mm <abbrev xmlns:xlink="http://www.w3.org/1999/xlink" xlink:title="standard length" id="ABBRID0EU5AG" xlink:type="simple">SL</abbrev>, collected by Y. Su, Y.-C. Hsu, H.-C. Ho.</p></tp:treatment-sec><tp:treatment-sec sec-type="description" id="SECID0EY5AG"><title>Description of Taiwanese specimens.</title><p>Meristic and morphometric data are provided in Tables <xref ref-type="table" rid="T5">5</xref>, <xref ref-type="table" rid="T6">6</xref>.</p><table-wrap id="T5" position="float" orientation="portrait"><label>Table 5.</label><caption><p>Meristic characters of <tp:taxon-name><tp:taxon-name-part taxon-name-part-type="genus" reg="Owstonia">Owstonia</tp:taxon-name-part> <tp:taxon-name-part taxon-name-part-type="uncertainty-rank">cf.</tp:taxon-name-part> <tp:taxon-name-part taxon-name-part-type="species" reg="aurora">aurora</tp:taxon-name-part></tp:taxon-name> and compared to type series of <italic><tp:taxon-name><tp:taxon-name-part taxon-name-part-type="genus" reg="Owstonia">O.</tp:taxon-name-part> <tp:taxon-name-part taxon-name-part-type="species" reg="aurora">aurora</tp:taxon-name-part></tp:taxon-name></italic> Liao, Rodolfo &amp; Shao, 2022. Paired characters are presented as left/right whenever available.</p></caption><table id="TID0E51BG" rules="all"><tbody><tr><th rowspan="3" colspan="1"/><th rowspan="1" colspan="2">
                      <tp:taxon-name><tp:taxon-name-part taxon-name-part-type="genus" reg="Owstonia">O.</tp:taxon-name-part> <tp:taxon-name-part taxon-name-part-type="uncertainty-rank">cf.</tp:taxon-name-part> <tp:taxon-name-part taxon-name-part-type="species" reg="aurora">aurora</tp:taxon-name-part></tp:taxon-name>
                    </th><th rowspan="1" colspan="2">
                      <italic>
                        <tp:taxon-name><tp:taxon-name-part taxon-name-part-type="genus" reg="Owstonia">O.</tp:taxon-name-part> <tp:taxon-name-part taxon-name-part-type="species" reg="aurora">aurora</tp:taxon-name-part></tp:taxon-name>
                      </italic>
                    </th></tr><tr><th rowspan="1" colspan="2">This study</th><th rowspan="1" colspan="2">
                      <xref ref-type="bibr" rid="B10">Liao et al. (2022)</xref>
                    </th></tr><tr><th rowspan="1" colspan="1">NMMB-P29294</th><th rowspan="1" colspan="1">NMMB-P42302</th><th rowspan="1" colspan="1">Holotype</th><th rowspan="1" colspan="1">Paratype (<italic>n</italic> = 2)</th></tr><tr><td rowspan="1" colspan="1">Dorsal-fin rays</td><td rowspan="1" colspan="1">III, 20</td><td rowspan="1" colspan="1">III, 21</td><td rowspan="1" colspan="2">III, 21</td></tr><tr><td rowspan="1" colspan="1">Pectoral-fin rays</td><td rowspan="1" colspan="1">22/22</td><td rowspan="1" colspan="1">22/23</td><td rowspan="1" colspan="2">20–22</td></tr><tr><td rowspan="1" colspan="1">Anal-fin rays</td><td rowspan="1" colspan="1">I, 13</td><td rowspan="1" colspan="1">I, 13</td><td rowspan="1" colspan="2">I, 14</td></tr><tr><td rowspan="1" colspan="1">Vertebrae</td><td rowspan="1" colspan="1">11 + 17 = 28</td><td rowspan="1" colspan="1">11 + 17 = 28</td><td rowspan="1" colspan="2">11 + 17 = 28</td></tr><tr><td rowspan="1" colspan="1">Anal-fin pterygiophores anterior to 1<sup>st</sup> haemal spine</td><td rowspan="1" colspan="1">2</td><td rowspan="1" colspan="1">2</td><td rowspan="1" colspan="2">2</td></tr><tr><td rowspan="1" colspan="1">Cheek-scale rows</td><td rowspan="1" colspan="1">9</td><td rowspan="1" colspan="1">7</td><td rowspan="1" colspan="1">8/8</td><td rowspan="1" colspan="1">7–8/8</td></tr><tr><td rowspan="1" colspan="1">Oblique body scale rows</td><td rowspan="1" colspan="1">46/47</td><td rowspan="1" colspan="1">ca 57/ca 50</td><td rowspan="1" colspan="1">58</td><td rowspan="1" colspan="1">54–56</td></tr><tr><td rowspan="1" colspan="1">Lateral-line terminus total dorsal-fin rays</td><td rowspan="1" colspan="1">11<sup>th</sup>/N/A</td><td rowspan="1" colspan="1">N/A</td><td rowspan="1" colspan="2">20<sup>th</sup> to 25<sup>th</sup>*</td></tr><tr><td rowspan="1" colspan="1">Gill rakers</td><td rowspan="1" colspan="1">12 + 24 = 36</td><td rowspan="1" colspan="1">13 + 24 = 37</td><td rowspan="1" colspan="1">11 + 24 = 35</td><td rowspan="1" colspan="1">12 + 26 = 38</td></tr><tr><td rowspan="1" colspan="1">Pseudobranchial filaments</td><td rowspan="1" colspan="1">26</td><td rowspan="1" colspan="1">25</td><td rowspan="1" colspan="1">–</td><td rowspan="1" colspan="1">–</td></tr><tr><td rowspan="1" colspan="1">Preoperclular spine</td><td rowspan="1" colspan="1">0</td><td rowspan="1" colspan="1">0</td><td rowspan="1" colspan="2">0</td></tr><tr><td rowspan="1" colspan="1">Premaxillary teeth</td><td rowspan="1" colspan="1">25/21</td><td rowspan="1" colspan="1">19/21</td><td rowspan="1" colspan="1">14–15</td><td rowspan="1" colspan="1">14–16</td></tr><tr><td rowspan="1" colspan="1">Inner premaxillary teeth</td><td rowspan="1" colspan="1">0</td><td rowspan="1" colspan="1">0</td><td rowspan="1" colspan="2">0</td></tr><tr><td rowspan="1" colspan="1">Lateral dentary teeth</td><td rowspan="1" colspan="1">9/10</td><td rowspan="1" colspan="1">13/14</td><td rowspan="1" colspan="1">13</td><td rowspan="1" colspan="1">13–16</td></tr><tr><td rowspan="1" colspan="1">Symphyseal teeth</td><td rowspan="1" colspan="1">6/5</td><td rowspan="1" colspan="1">4/4</td><td rowspan="1" colspan="2">3–5</td></tr><tr><td rowspan="1" colspan="1">Inner symphyseal teeth</td><td rowspan="1" colspan="1">1/1</td><td rowspan="1" colspan="1">1/1</td><td rowspan="1" colspan="2">1–2</td></tr></tbody></table></table-wrap><table-wrap id="T6" position="float" orientation="portrait"><label>Table 6.</label><caption><p>Morphometric characters of <tp:taxon-name><tp:taxon-name-part taxon-name-part-type="genus" reg="Owstonia">Owstonia</tp:taxon-name-part> <tp:taxon-name-part taxon-name-part-type="uncertainty-rank">cf.</tp:taxon-name-part> <tp:taxon-name-part taxon-name-part-type="species" reg="aurora">aurora</tp:taxon-name-part></tp:taxon-name> and compared to type series of <italic><tp:taxon-name><tp:taxon-name-part taxon-name-part-type="genus" reg="Owstonia">O.</tp:taxon-name-part> <tp:taxon-name-part taxon-name-part-type="species" reg="aurora">aurora</tp:taxon-name-part></tp:taxon-name></italic> Liao, Rodolfo &amp; Shao, 2022.</p></caption><table id="TID0EJIAI" rules="all"><tbody><tr><th rowspan="3" colspan="1"/><th rowspan="1" colspan="2">
                      <tp:taxon-name><tp:taxon-name-part taxon-name-part-type="genus" reg="Owstonia">O.</tp:taxon-name-part> <tp:taxon-name-part taxon-name-part-type="uncertainty-rank">cf.</tp:taxon-name-part> <tp:taxon-name-part taxon-name-part-type="species" reg="aurora">aurora</tp:taxon-name-part></tp:taxon-name>
                    </th><th rowspan="1" colspan="2">
                      <italic>
                        <tp:taxon-name><tp:taxon-name-part taxon-name-part-type="genus" reg="Owstonia">O.</tp:taxon-name-part> <tp:taxon-name-part taxon-name-part-type="species" reg="aurora">aurora</tp:taxon-name-part></tp:taxon-name>
                      </italic>
                    </th></tr><tr><th rowspan="1" colspan="2">This study</th><th rowspan="1" colspan="2">
                      <xref ref-type="bibr" rid="B10">Liao et al. (2022)</xref>
                    </th></tr><tr><th rowspan="1" colspan="1">NMMB-P29294</th><th rowspan="1" colspan="1">NMMB-P42302</th><th rowspan="1" colspan="1">Holotype</th><th rowspan="1" colspan="1">Paratype (n = 2)</th></tr><tr><td rowspan="1" colspan="1">Standard length (mm)</td><td rowspan="1" colspan="1">76.6</td><td rowspan="1" colspan="1">73.7</td><td rowspan="1" colspan="1">74.9</td><td rowspan="1" colspan="1">69.8–88.0</td></tr><tr><td rowspan="1" colspan="5">% Standard length</td></tr><tr><td rowspan="1" colspan="1">Head length</td><td rowspan="1" colspan="1">35.6</td><td rowspan="1" colspan="1">36.6</td><td rowspan="1" colspan="1">36.2</td><td rowspan="1" colspan="1">34.1–34.4</td></tr><tr><td rowspan="1" colspan="1">Predorsal length</td><td rowspan="1" colspan="1">35.7</td><td rowspan="1" colspan="1">34.7</td><td rowspan="1" colspan="1">34.7</td><td rowspan="1" colspan="1">33.8–34.5</td></tr><tr><td rowspan="1" colspan="1">Preanal length</td><td rowspan="1" colspan="1">57.3</td><td rowspan="1" colspan="1">57.4</td><td rowspan="1" colspan="1">57.5</td><td rowspan="1" colspan="1">57.0–61.9</td></tr><tr><td rowspan="1" colspan="1">Dorsal-fin base length</td><td rowspan="1" colspan="1">59.6</td><td rowspan="1" colspan="1">63.5</td><td rowspan="1" colspan="1">61.9</td><td rowspan="1" colspan="1">59.0–60.2</td></tr><tr><td rowspan="1" colspan="1">Dorsal-fin height</td><td rowspan="1" colspan="1">N/A</td><td rowspan="1" colspan="1">22.2</td><td rowspan="1" colspan="1">–</td><td rowspan="1" colspan="1">–</td></tr><tr><td rowspan="1" colspan="1">Anal-fin base length</td><td rowspan="1" colspan="1">28.2</td><td rowspan="1" colspan="1">28.0</td><td rowspan="1" colspan="1">31.0</td><td rowspan="1" colspan="1">23.6–26.1</td></tr><tr><td rowspan="1" colspan="1">Anal-fin height</td><td rowspan="1" colspan="1">22.9</td><td rowspan="1" colspan="1">22.4</td><td rowspan="1" colspan="1">–</td><td rowspan="1" colspan="1">–</td></tr><tr><td rowspan="1" colspan="1">Pectoral-fin length</td><td rowspan="1" colspan="1">25.5</td><td rowspan="1" colspan="1">24.7</td><td rowspan="1" colspan="1">19.8</td><td rowspan="1" colspan="1">19.5–21.1</td></tr><tr><td rowspan="1" colspan="1">Pelvic-spine length</td><td rowspan="1" colspan="1">12.9</td><td rowspan="1" colspan="1">N/A</td><td rowspan="1" colspan="1">–</td><td rowspan="1" colspan="1">–</td></tr><tr><td rowspan="1" colspan="1">Pelvic-fin length</td><td rowspan="1" colspan="1">22.3</td><td rowspan="1" colspan="1">24.0</td><td rowspan="1" colspan="1">21.2</td><td rowspan="1" colspan="1">19.8–20.5</td></tr><tr><td rowspan="1" colspan="1">Caudal-fin length</td><td rowspan="1" colspan="1">42.1</td><td rowspan="1" colspan="1">N/A</td><td rowspan="1" colspan="1">35.8</td><td rowspan="1" colspan="1">34.1</td></tr><tr><td rowspan="1" colspan="1">Body depth at anal-fin origin</td><td rowspan="1" colspan="1">24.9</td><td rowspan="1" colspan="1">26.1</td><td rowspan="1" colspan="1">35.4</td><td rowspan="1" colspan="1">28.7–35.2</td></tr><tr><td rowspan="1" colspan="1">Upper-jaw length</td><td rowspan="1" colspan="1">21.5</td><td rowspan="1" colspan="1">22.2</td><td rowspan="1" colspan="1">16.8</td><td rowspan="1" colspan="1">15.0–16.5</td></tr><tr><td rowspan="1" colspan="1">Upper-jaw depth</td><td rowspan="1" colspan="1">9.3</td><td rowspan="1" colspan="1">9.5</td><td rowspan="1" colspan="1">8.9</td><td rowspan="1" colspan="1">8.0–8.6</td></tr><tr><td rowspan="1" colspan="1">Eye diameter</td><td rowspan="1" colspan="1">16.8</td><td rowspan="1" colspan="1">16.8</td><td rowspan="1" colspan="1">14.7</td><td rowspan="1" colspan="1">14.8–16.4</td></tr><tr><td rowspan="1" colspan="1">Interorbital width</td><td rowspan="1" colspan="1">4.9</td><td rowspan="1" colspan="1">5.3</td><td rowspan="1" colspan="1">5.2</td><td rowspan="1" colspan="1">4.9–5.2</td></tr><tr><td rowspan="1" colspan="1">Caudal-peduncle length</td><td rowspan="1" colspan="1">16.2</td><td rowspan="1" colspan="1">17.4</td><td rowspan="1" colspan="1">15.5</td><td rowspan="1" colspan="1">13.6–14.4</td></tr><tr><td rowspan="1" colspan="1">Caudal-peduncle depth</td><td rowspan="1" colspan="1">9.5</td><td rowspan="1" colspan="1">9.4</td><td rowspan="1" colspan="1">10.9</td><td rowspan="1" colspan="1">9.8–11.0</td></tr></tbody></table></table-wrap><p>Dorsal-fin rays III, 20–21; pectoral-fin rays 22/22–23; pelvic-fin rays I, 5/I, 5; anal-fin rays I, 13; principal caudal-fin rays 8 + 7, uppermost and lowermost rays unbranched; procurrent caudal-fin rays 3 on both upper and lower lobes. Gill rakers on outer face of first gill arch 12–13 + 24 = 36–37(total); pseudobranchial filaments 25–26. Oblique body scale rows 46–ca 57/47–ca 50; cheek scale rows 7–9/9. Vertebrae 11 + 17 = 28; anal-fin pterygiophores anterior to 1<sup>st</sup> haemal spine 2. Spines on preopercle 0/0. Premaxillary teeth 19–25/21; inner premaxillary teeth 0/0; lateral dentary teeth 9–13/10–14; symphyseal teeth 4–6/4–5; inner symphyseal teeth 1/1.</p><p>Body slender, depth at anal-fin origin 3.8–4.0 in <abbrev xmlns:xlink="http://www.w3.org/1999/xlink" xlink:title="standard length" id="ABBRID0ESWBG" xlink:type="simple">SL</abbrev>; both dorsal and ventral profiles of body straight, slightly tapering to caudal fin. Head large, length 2.7–2.8 in <abbrev xmlns:xlink="http://www.w3.org/1999/xlink" xlink:title="standard length" id="ABBRID0EWWBG" xlink:type="simple">SL</abbrev>; anterior profile of head rounded, gently curved to dorsal-fin origin. Eyes large, eye diameter 2.1–2.2 in <abbrev xmlns:xlink="http://www.w3.org/1999/xlink" xlink:title="head length" id="ABBRID0E1WBG" xlink:type="simple">HL</abbrev>. Two nostrils, with anterior one forming tube and short flap; posterior one oval, without flap, situated immediately in front of eye. Preoprecle and opercle covered by skin; posterior margin of preopercle smooth</p><p>Mouth lower in position, slightly oblique. Jaws terminated, with lower jaw slightly protruding before upper jaw. Upper-jaw length 1.6–1.7 in <abbrev xmlns:xlink="http://www.w3.org/1999/xlink" xlink:title="head length" id="ABBRID0EAXBG" xlink:type="simple">HL</abbrev>, its end reaching to vertical through middle of eye; posterodorsal tip of ascending premaxillary processes with two or three pairs of small papillae. Supramaxilla absent. Premaxilla with single row of canine teeth; teeth gradually smaller posteriorly; teeth slightly recurved and pointed or blunt. Dentary with single row of canine teeth; those on symphyseal slightly larger than others; some lateral teeth slightly enlarged anteriorly; teeth slightly recurved and pointed or blunt. Vomer and palatine without teeth.</p><p>Body scales cycloid and deciduous. Scales absent on isthmus, gular, both jaws, and interorbital space. Lateral line type 1; its origin from posttemporal and along dorsal-fin base; not extending beyond dorsal-fin origin. Lateral line terminates below 11<sup>th</sup> total dorsal-fin ray (<italic>n</italic> = 1).</p><p>Dorsal fin with long base, originated at vertical through upper end of gill slit; its distal nearly straight, with slight elevation on soft rays; no distinct notch between spines and soft rays. Pectoral-fin tip rounded; its length 1.4–1.5 in <abbrev xmlns:xlink="http://www.w3.org/1999/xlink" xlink:title="head length" id="ABBRID0EMXBG" xlink:type="simple">HL</abbrev>; its origin at same horizontal through lower margin of eye; its tip reaching to anal-fin origin. Pelvic fin elongated, its length 1.4–1.5 in <abbrev xmlns:xlink="http://www.w3.org/1999/xlink" xlink:title="head length" id="ABBRID0EQXBG" xlink:type="simple">HL</abbrev>; its origin below 3<sup>rd</sup> dorsal-fin spine; its tip reaching to anus when adpressed. Anal-fin base moderately long, its posterior end slightly anterior to that of dorsal fin; its origin below 12<sup>th</sup> total dorsal-fin ray; fin rays gradually longer posteriorly; its distal margin nearly straight. Caudal fin rounded, slightly pointed; its length 0.8 in <abbrev xmlns:xlink="http://www.w3.org/1999/xlink" xlink:title="head length" id="ABBRID0EYXBG" xlink:type="simple">HL</abbrev> (<italic>n</italic> = 1). Caudal peduncle broad, length and depth 2.1–2.2 and 3.6–3.9 in <abbrev xmlns:xlink="http://www.w3.org/1999/xlink" xlink:title="head length" id="ABBRID0E5XBG" xlink:type="simple">HL</abbrev>, respectively.</p></tp:treatment-sec><tp:treatment-sec sec-type="Coloration" id="SECID0ECYBG"><title>Coloration.</title><p>When fresh (Fig. <xref ref-type="fig" rid="F4">4</xref>), body, pectoral fin, with dorsum, top of head, dorsal- and anal-fin soft rays, distal margin of pelvic-fin soft rays, and caudal fin red. Distal and proximal margins of dorsal and anal fins with white band. Caudal fin with ca three large white blotches. When preserved (Fig. <xref ref-type="fig" rid="F5">5</xref>), body uniformly pale. Black stripe or blotch on dorsal fin between second spine and sixth soft ray. Membrane between premaxilla and maxilla pale or slightly dusky (with small dusky blotch on right side of NMMB-P42302). Inner face of preopercle slightly dusky. Anal fin with black spots (spots fewer and more faint in NMMB-P42302).</p><fig id="F5" position="float" orientation="portrait"><object-id xmlns:xlink="http://www.w3.org/1999/xlink" content-type="doi" xlink:type="simple">10.3897/zookeys.1262.167436.figure5</object-id><object-id xmlns:xlink="http://www.w3.org/1999/xlink" content-type="arpha" xlink:type="simple">4906771B-CFA0-5012-B502-137453F95958</object-id><label>Figure 5.</label><caption><p>Fresh coloration of <tp:taxon-name><tp:taxon-name-part taxon-name-part-type="genus" reg="Owstonia">Owstonia</tp:taxon-name-part> <tp:taxon-name-part taxon-name-part-type="uncertainty-rank">cf.</tp:taxon-name-part> <tp:taxon-name-part taxon-name-part-type="species" reg="aurora">aurora</tp:taxon-name-part></tp:taxon-name>, NMMB-P42302, 73.7 mm <abbrev xmlns:xlink="http://www.w3.org/1999/xlink" xlink:title="standard length" id="ABBRID0EFZBG" xlink:type="simple">SL</abbrev>. A. On gray background; B. On black background. Photographed by Y.-C. Hsu.</p></caption><graphic xmlns:xlink="http://www.w3.org/1999/xlink" xlink:href="zookeys-1262-061_article-167436__-g005.jpg" position="float" orientation="portrait" xlink:type="simple" id="oo_1483669.jpg"><uri content-type="original_file" xlink:type="simple">https://binary.pensoft.net/fig/1483669</uri></graphic></fig></tp:treatment-sec><tp:treatment-sec sec-type="remarks" id="SECID0EOZBG"><title>Remarks.</title><p><xref ref-type="bibr" rid="B6">Jhan and Ho (2019)</xref> reported three specimens of <italic><tp:taxon-name><tp:taxon-name-part taxon-name-part-type="genus" reg="Owstonia">O.</tp:taxon-name-part> <tp:taxon-name-part taxon-name-part-type="species" reg="totomiensis">totomiensis</tp:taxon-name-part></tp:taxon-name></italic> (NMMB-P23318, NMMB-P23838, and NMMB-P29294), of which the latter is here identified as <tp:taxon-name><tp:taxon-name-part taxon-name-part-type="genus" reg="Owstonia">O.</tp:taxon-name-part> <tp:taxon-name-part taxon-name-part-type="uncertainty-rank">cf.</tp:taxon-name-part> <tp:taxon-name-part taxon-name-part-type="species" reg="aurora">aurora</tp:taxon-name-part></tp:taxon-name>, and the other two specimens are identified as <italic><tp:taxon-name><tp:taxon-name-part taxon-name-part-type="genus" reg="Owstonia">O.</tp:taxon-name-part> <tp:taxon-name-part taxon-name-part-type="species" reg="totomiensis">totomiensis</tp:taxon-name-part></tp:taxon-name></italic>.</p><p><xref ref-type="bibr" rid="B10">Liao et al. (2022)</xref> stated that their <italic><tp:taxon-name><tp:taxon-name-part taxon-name-part-type="genus" reg="Owstonia">O.</tp:taxon-name-part> <tp:taxon-name-part taxon-name-part-type="species" reg="aurora">aurora</tp:taxon-name-part></tp:taxon-name></italic> has lateral line ends below 17<sup>th</sup>–22<sup>nd</sup> dorsal-fin soft ray; however, it is apparently an error as they provided 21 dorsal-fin soft rays throughout the article. See Discussion for further comparison.</p><fig id="F6" position="float" orientation="portrait"><object-id xmlns:xlink="http://www.w3.org/1999/xlink" content-type="doi" xlink:type="simple">10.3897/zookeys.1262.167436.figure6</object-id><object-id xmlns:xlink="http://www.w3.org/1999/xlink" content-type="arpha" xlink:type="simple">CCB1A5BE-BDC5-5B68-95B0-2587AE1A1D39</object-id><label>Figure 6.</label><caption><p>Preserved coloration of <tp:taxon-name><tp:taxon-name-part taxon-name-part-type="genus" reg="Owstonia">Owstonia</tp:taxon-name-part> <tp:taxon-name-part taxon-name-part-type="uncertainty-rank">cf.</tp:taxon-name-part> <tp:taxon-name-part taxon-name-part-type="species" reg="aurora">aurora</tp:taxon-name-part></tp:taxon-name>. A. NMMB-P42302, 73.7 mm <abbrev xmlns:xlink="http://www.w3.org/1999/xlink" xlink:title="standard length" id="ABBRID0EF3BG" xlink:type="simple">SL</abbrev>; B. NMMB-P29294, 76.7 mm <abbrev xmlns:xlink="http://www.w3.org/1999/xlink" xlink:title="standard length" id="ABBRID0EJ3BG" xlink:type="simple">SL</abbrev>.</p></caption><graphic xmlns:xlink="http://www.w3.org/1999/xlink" xlink:href="zookeys-1262-061_article-167436__-g006.jpg" position="float" orientation="portrait" xlink:type="simple" id="oo_1483670.jpg"><uri content-type="original_file" xlink:type="simple">https://binary.pensoft.net/fig/1483670</uri></graphic></fig></tp:treatment-sec><tp:treatment-sec><!--Section generated to contain objects referenced in tp:taxon-treatment.--><fig id="F4" position="float" orientation="portrait"><object-id xmlns:xlink="http://www.w3.org/1999/xlink" content-type="doi" xlink:type="simple">10.3897/zookeys.1262.167436.figure4</object-id><object-id xmlns:xlink="http://www.w3.org/1999/xlink" content-type="arpha" xlink:type="simple">C38AC812-D2B6-5B81-8F6E-05CB15231D6C</object-id><label>Figure 4.</label><caption><p>Coloration of anterior dorsal fin of <italic><tp:taxon-name><tp:taxon-name-part taxon-name-part-type="genus" reg="Owstonia">Owstonia</tp:taxon-name-part> <tp:taxon-name-part taxon-name-part-type="species" reg="doryptera">doryptera</tp:taxon-name-part></tp:taxon-name></italic> (Fowler, 1934), showing variations on black pigmentations. A. NMMB-P38895, 159.9 mm <abbrev xmlns:xlink="http://www.w3.org/1999/xlink" xlink:title="standard length" id="ABBRID0E3ZAG" xlink:type="simple">SL</abbrev>; B. NMMB-P32884, 200.2 mm <abbrev xmlns:xlink="http://www.w3.org/1999/xlink" xlink:title="standard length" id="ABBRID0EA1AG" xlink:type="simple">SL</abbrev>. Photographed by Y.-C. Hsu. Anterior to left. Figure not to scale.</p></caption><graphic xmlns:xlink="http://www.w3.org/1999/xlink" xlink:href="zookeys-1262-061_article-167436__-g004.jpg" position="float" orientation="portrait" xlink:type="simple" id="oo_1483668.jpg"><uri content-type="original_file" xlink:type="simple">https://binary.pensoft.net/fig/1483668</uri></graphic></fig></tp:treatment-sec><ref-list><ref id="B10"><mixed-citation xmlns:xlink="http://www.w3.org/1999/xlink" xlink:type="simple"><person-group><name name-style="western"><surname>Liao</surname><given-names>Y-C</given-names></name><name name-style="western"><surname>Rodolfo</surname><given-names>Jr RB</given-names></name><name name-style="western"><surname>Shao</surname><given-names>K-T</given-names></name></person-group> (<year>2022</year>) <article-title><italic><tp:taxon-name><tp:taxon-name-part taxon-name-part-type="genus">Owstonia</tp:taxon-name-part> <tp:taxon-name-part taxon-name-part-type="species">aurora</tp:taxon-name-part></tp:taxon-name></italic> (<tp:taxon-name><tp:taxon-name-part taxon-name-part-type="order">Perciformes</tp:taxon-name-part></tp:taxon-name>: <tp:taxon-name><tp:taxon-name-part taxon-name-part-type="family">Cepolidae</tp:taxon-name-part></tp:taxon-name>: <tp:taxon-name><tp:taxon-name-part taxon-name-part-type="subfamily">Owstoniinae</tp:taxon-name-part></tp:taxon-name>), a new bandfish from the Philippines.</article-title><source>Zootaxa</source><volume>5189</volume>(<issue>1</issue>): <fpage>122</fpage>–<lpage>130</lpage>. <ext-link xlink:href="10.11646/zootaxa.5189.1.14" ext-link-type="doi" xlink:type="simple">https://doi.org/10.11646/zootaxa.5189.1.14</ext-link></mixed-citation></ref><ref id="B6"><mixed-citation xmlns:xlink="http://www.w3.org/1999/xlink" xlink:type="simple"><person-group><name name-style="western"><surname>Jhan</surname><given-names>Z-H</given-names></name><name name-style="western"><surname>Ho</surname><given-names>H-C</given-names></name></person-group> (<year>2019</year>) <article-title>Family <tp:taxon-name><tp:taxon-name-part taxon-name-part-type="family">Cepolidae</tp:taxon-name-part></tp:taxon-name>.</article-title> In: <person-group><name name-style="western"><surname>Koeda</surname><given-names>K</given-names></name><name name-style="western"><surname>Ho</surname><given-names>H-C</given-names></name></person-group> (<role>Eds</role>) <issue-title>Fishes of Southern Taiwan II.</issue-title><source>National Museum of Marine Biology and Aquarium, Pingtung</source>, <fpage>977</fpage>–<lpage>984</lpage>.</mixed-citation></ref></ref-list></tp:taxon-treatment>
